# Supplementary material for: Assessment of Diversity of Antimicrobial Resistance Phenotypes and Genotypes of Mannheimia haemolytica Isolates From Bovine Nasopharyngeal Swabs
Source: Front Vet Sci. 2022 May 11;9:883389. doi: 10.3389/fvets.2022.883389 (PMC9132175; doi:10.3389/fvets.2022.883389)
Supplement: Supplementary file 1 [file Table_1.XLSX]

## Sheet: Sheet1
Cells highlighted in orange identify plates with more than one antibiogram identified
ID	Original plate	Colony number	Collection Date	Sensititre Results	MALDI Results	Genotype	Ampicillin	Amp S/I/R	Ceftiofur	Cef S/I/R	Danofloxacin	Dan S/I/R	Enrofloxacin	Enr S/I/R	Florfenicol	Flo S/I/R	Gamithromycin	Gam S/I/R	Penicillin	Pen S/I/R	Spectinomycin	Spec S/I/R	Tetracycline	Tet S/I/R	Tildipirosin	TLD S/I/R	Tilmocosin	TIL S/I/R	Tulathromycin	Tul S/I/R
205	1	1	2018-03-10	Mh	Mh	1	<=0.25	S/I	<=0.25	S	<=0.12	S	<=0.12	S	0.5	S	<=1	S	0.25	S	16	S	<=0.5	S	<=1	S	4	S	<=8	S
205	1	2	2018-03-10	Mh	Mh	1	<=0.25	S/I	<=0.25	S	<=0.12	S	<=0.12	S	0.5	S	<=1	S	0.25	S	16	S	<=0.5	S	<=1	S	4	S	<=8	S
205	1	3	2018-03-10	Mh	Mh	1	<=0.25	S/I	<=0.25	S	<=0.12	S	<=0.12	S	0.5	S	<=1	S	0.25	S	16	S	<=0.5	S	<=1	S	4	S	<=8	S
205	1	8	2018-03-10	Mh	Mh	1	<=0.25	S/I	<=0.25	S	<=0.12	S	<=0.12	S	0.5	S	<=1	S	0.25	S	16	S	<=0.5	S	2	S	4	S	<=8	S
205	2	2	2018-03-10	Mh	Mh	1	<=0.25	S/I	<=0.25	S	<=0.12	S	<=0.12	S	0.5	S	<=1	S	0.25	S	16	S	<=0.5	S	2	S	4	S	<=8	S
205	2	3	2018-03-10	Mh	Mh	1	<=0.25	S/I	<=0.25	S	<=0.12	S	<=0.12	S	0.5	S	<=1	S	0.25	S	16	S	<=0.5	S	2	S	4	S	<=8	S
205	2	4	2018-03-10	Mh	Mh	1	<=0.25	S/I	<=0.25	S	<=0.12	S	<=0.12	S	0.5	S	<=1	S	0.25	S	16	S	1	S	2	S	4	S	<=8	S
205	2	6	2018-03-10	Mh	Mh	1	<=0.25	S/I	<=0.25	S	<=0.12	S	<=0.12	S	0.5	S	<=1	S	0.25	S	16	S	<=0.5	S	<=1	S	4	S	<=8	S
205	2	7	2018-03-10	Mh	Mh	1	<=0.25	S/I	<=0.25	S	<=0.12	S	<=0.12	S	0.5	S	<=1	S	0.25	S	16	S	<=0.5	S	2	S	4	S	<=8	S
205	2	9	2018-03-10	Mh	Mh	1	<=0.25	S/I	<=0.25	S	<=0.12	S	<=0.12	S	0.5	S	<=1	S	0.25	S	16	S	<=0.5	S	<=1	S	4	S	<=8	S
205	2	10	2018-03-10	Mh	Mh	1	<=0.25	S/I	<=0.25	S	<=0.12	S	<=0.12	S	0.5	S	<=1	S	0.25	S	16	S	<=0.5	S	<=1	S	4	S	<=8	S
205	2	11	2018-03-10	Mh	Mh	1	<=0.25	S/I	<=0.25	S	<=0.12	S	<=0.12	S	0.5	S	<=1	S	0.25	S	16	S	<=0.5	S	<=1	S	4	S	<=8	S
205	3	2	2018-03-10	Mh	Mh	1	<=0.25	S/I	<=0.25	S	<=0.12	S	<=0.12	S	0.5	S	<=1	S	0.25	S	16	S	<=0.5	S	2	S	4	S	<=8	S
205	3	4	2018-03-10	Mh	Mh	1	<=0.25	S/I	<=0.25	S	<=0.12	S	<=0.12	S	0.5	S	<=1	S	0.25	S	16	S	<=0.5	S	2	S	4	S	<=8	S
205	3	5	2018-03-10	Mh	Mh	1	<=0.25	S/I	<=0.25	S	<=0.12	S	<=0.12	S	0.5	S	<=1	S	0.25	S	16	S	<=0.5	S	2	S	4	S	<=8	S
205	3	6	2018-03-10	Mh	Mh	1	<=0.25	S/I	<=0.25	S	<=0.12	S	<=0.12	S	0.5	S	<=1	S	0.25	S	16	S	<=0.5	S	<=1	S	4	S	<=8	S
205	3	7	2018-03-10	Mh	Mh	1	<=0.25	S/I	<=0.25	S	<=0.12	S	<=0.12	S	0.5	S	<=1	S	0.25	S	16	S	<=0.5	S	<=1	S	4	S	<=8	S
205	4	1	2018-03-10	Mh	Mh	1	<=0.25	S/I	<=0.25	S	<=0.12	S	<=0.12	S	0.5	S	<=1	S	0.25	S	16	S	<=0.5	S	<=1	S	4	S	<=8	S
205	4	2	2018-03-10	Mh	Mh	1	<=0.25	S/I	<=0.25	S	<=0.12	S	<=0.12	S	0.5	S	<=1	S	0.25	S	16	S	<=0.5	S	2	S	4	S	<=8	S
205	4	3	2018-03-10	Mh	Mh	1	<=0.25	S/I	<=0.25	S	<=0.12	S	<=0.12	S	0.5	S	<=1	S	0.25	S	16	S	<=0.5	S	2	S	4	S	<=8	S
205	4	4	2018-03-10	Mh	Mh	1	<=0.25	S/I	<=0.25	S	<=0.12	S	<=0.12	S	0.5	S	<=1	S	0.25	S	16	S	<=0.5	S	<=1	S	4	S	<=8	S
205	4	5	2018-03-10	Mh	Mh	1	<=0.25	S/I	<=0.25	S	<=0.12	S	<=0.12	S	0.5	S	<=1	S	0.5	I	16	S	<=0.5	S	2	S	4	S	<=8	S
205	4	6	2018-03-10	Mh	Mh	1	<=0.25	S/I	<=0.25	S	<=0.12	S	<=0.12	S	0.5	S	<=1	S	0.25	S	16	S	<=0.5	S	2	S	4	S	<=8	S
205	4	7	2018-03-10	Mh	Mh	1	<=0.25	S/I	<=0.25	S	<=0.12	S	<=0.12	S	0.5	S	<=1	S	0.5	I	16	S	<=0.5	S	2	S	4	S	<=8	S
205	4	8	2018-03-10	Mh	Mh	1	<=0.25	S/I	<=0.25	S	<=0.12	S	<=0.12	S	0.5	S	<=1	S	0.25	S	16	S	<=0.5	S	<=1	S	4	S	<=8	S
205	4	9	2018-03-10	Mh	Mh	1	<=0.25	S/I	<=0.25	S	<=0.12	S	<=0.12	S	0.5	S	<=1	S	0.25	S	16	S	<=0.5	S	<=1	S	4	S	<=8	S
205	4	10	2018-03-10	Mh	Mh	1	<=0.25	S/I	<=0.25	S	<=0.12	S	<=0.12	S	0.5	S	<=1	S	0.5	I	16	S	<=0.5	S	2	S	4	S	<=8	S
205	4	11	2018-03-10	Mh	Mh	1	<=0.25	S/I	<=0.25	S	<=0.12	S	<=0.12	S	0.5	S	<=1	S	0.25	S	16	S	<=0.5	S	<=1	S	4	S	<=8	S
205	4	12	2018-03-10	Mh	Mh	1	<=0.25	S/I	<=0.25	S	<=0.12	S	<=0.12	S	0.5	S	<=1	S	0.25	S	16	S	<=0.5	S	<=1	S	4	S	<=8	S
205	4	13	2018-03-10	Mh	Mh	1	<=0.25	S/I	<=0.25	S	<=0.12	S	<=0.12	S	0.5	S	<=1	S	0.25	S	16	S	<=0.5	S	2	S	4	S	<=8	S
205	4	14	2018-03-10	Mh	Mh	1	<=0.25	S/I	<=0.25	S	<=0.12	S	<=0.12	S	0.5	S	<=1	S	0.25	S	16	S	<=0.5	S	<=1	S	4	S	<=8	S
205	4	15	2018-03-10	Mh	Mh	1	<=0.25	S/I	<=0.25	S	<=0.12	S	<=0.12	S	0.5	S	<=1	S	0.25	S	16	S	<=0.5	S	<=1	S	4	S	<=8	S
205	4	16	2018-03-10	Mh	Mh	1	<=0.25	S/I	<=0.25	S	<=0.12	S	<=0.12	S	0.5	S	<=1	S	0.25	S	16	S	<=0.5	S	<=1	S	4	S	<=8	S
205	5	1	2018-03-10	Mh	Mh	1	<=0.25	S/I	<=0.25	S	<=0.12	S	<=0.12	S	0.5	S	<=1	S	0.25	S	16	S	<=0.5	S	<=1	S	4	S	<=8	S
205	5	2	2018-03-10	Mh	Mh	1	<=0.25	S/I	<=0.25	S	<=0.12	S	<=0.12	S	0.5	S	<=1	S	0.25	S	16	S	<=0.5	S	2	S	4	S	<=8	S
205	5	3	2018-03-10	Mh	Mh	1	<=0.25	S/I	<=0.25	S	<=0.12	S	<=0.12	S	0.5	S	<=1	S	0.25	S	16	S	<=0.5	S	2	S	4	S	<=8	S
205	5	4	2018-03-10	Mh	Mh	1	<=0.25	S/I	<=0.25	S	<=0.12	S	<=0.12	S	0.5	S	<=1	S	0.25	S	16	S	<=0.5	S	<=1	S	4	S	<=8	S
205	5	5	2018-03-10	Mh	Mh	1	<=0.25	S/I	<=0.25	S	<=0.12	S	<=0.12	S	0.5	S	<=1	S	0.25	S	16	S	<=0.5	S	2	S	4	S	<=8	S
232	5	7	2018-03-10	Mh	Mh	1	<=0.25	S/I	<=0.25	S	<=0.12	S	<=0.12	S	0.5	S	<=1	S	<=0.12	S	16	S	<=0.5	S	<=1	S	4	S	<=8	S
260	1	1	2018-03-10	Mh	Mh	2	<=0.25	S/I	<=0.25	S	<=0.12	S	<=0.12	S	0.5	S	<=1	S	>8	R	32	S	4	I	2	S	16	I	<=8	S
260	1	4	2018-03-10	Mh	Mh	2	8	R	<=0.25	S	<=0.12	S	<=0.12	S	0.5	S	<=1	S	>8	R	32	S	4	I	2	S	16	I	<=8	S
260	1	5	2018-03-10	Mh	Mh	2	8	R	<=0.25	S	<=0.12	S	<=0.12	S	0.5	S	<=1	S	>8	R	32	S	4	I	2	S	16	I	<=8	S
260	2	1	2018-03-10	Mh	Mh	2	>16	R	<=0.25	S	<=0.12	S	<=0.12	S	0.5	S	<=1	S	>8	R	32	S	4	I	2	S	16	I	<=8	S
260	2	2	2018-03-10	Mh	Mh	2	>16	R	<=0.25	S	<=0.12	S	<=0.12	S	0.5	S	<=1	S	>8	R	32	S	4	I	2	S	16	I	<=8	S
260	2	3	2018-03-10	Mh	Mh	2	8	R	<=0.25	S	<=0.12	S	<=0.12	S	0.5	S	<=1	S	8	R	32	S	2	S	<=1	S	16	I	<=8	S
260	2	4	2018-03-10	Mh	Mh	2	8	R	<=0.25	S	<=0.12	S	<=0.12	S	0.5	S	<=1	S	>8	R	32	S	4	I	2	S	16	I	<=8	S
260	2	5	2018-03-10	Mh	Mh	2	16	R	<=0.25	S	<=0.12	S	<=0.12	S	0.5	S	<=1	S	>8	R	32	S	4	I	2	S	16	I	<=8	S
260	2	6	2018-03-10	Mh	Mh	2	16	R	<=0.25	S	<=0.12	S	<=0.12	S	0.5	S	<=1	S	8	R	32	S	4	I	2	S	16	I	<=8	S
260	2	7	2018-03-10	Mh	Mh	2	8	R	<=0.25	S	<=0.12	S	<=0.12	S	1	S	<=1	S	>8	R	32	S	4	I	2	S	16	I	<=8	S
260	3	1	2018-03-10	Mh	Mh	2	16	R	<=0.25	S	<=0.12	S	<=0.12	S	0.5	S	<=1	S	>8	R	32	S	4	I	2	S	16	I	<=8	S
260	3	2	2018-03-10	Mh	Mh	2	16	R	<=0.25	S	<=0.12	S	<=0.12	S	0.5	S	<=1	S	>8	R	32	S	4	I	2	S	16	I	<=8	S
260	3	3	2018-03-10	Mh	Mh	2	8	R	<=0.25	S	<=0.12	S	<=0.12	S	0.5	S	<=1	S	>8	R	32	S	4	I	2	S	16	I	<=8	S
260	3	4	2018-03-10	Mh	Mh	2	16	R	<=0.25	S	<=0.12	S	<=0.12	S	0.5	S	<=1	S	>8	R	32	S	4	I	2	S	16	I	<=8	S
260	3	6	2018-03-10	Mh	Mh	2	16	R	<=0.25	S	<=0.12	S	<=0.12	S	0.5	S	<=1	S	>8	R	32	S	4	I	2	S	16	I	<=8	S
260	3	7	2018-03-10	Mh	Mh	2	16	R	<=0.25	S	<=0.12	S	<=0.12	S	1	S	<=1	S	>8	R	32	S	4	I	2	S	16	I	<=8	S
260	3	8	2018-03-10	Mh	Mh	2	16	R	<=0.25	S	<=0.12	S	<=0.12	S	0.5	S	<=1	S	>8	R	32	S	4	I	2	S	16	I	<=8	S
260	3	9	2018-03-10	Mh	Mh	2	16	R	<=0.25	S	<=0.12	S	<=0.12	S	0.5	S	<=1	S	>8	R	32	S	4	I	2	S	>16	R	<=8	S
260	3	10	2018-03-10	Mh	Mh	2	>16	R	<=0.25	S	<=0.12	S	<=0.12	S	0.5	S	<=1	S	>8	R	32	S	4	I	2	S	16	I	<=8	S
260	4	1	2018-03-10	Mh	Mh	2	16	R	<=0.25	S	<=0.12	S	<=0.12	S	0.5	S	<=1	S	>8	R	32	S	4	I	2	S	16	I	<=8	S
260	4	3	2018-03-10	Mh	Mh	2	8	R	<=0.25	S	<=0.12	S	<=0.12	S	0.5	S	<=1	S	>8	R	32	S	4	I	2	S	16	I	<=8	S
260	4	5	2018-03-10	Mh	Mh	2	8	R	<=0.25	S	<=0.12	S	<=0.12	S	0.5	S	<=1	S	>8	R	32	S	4	I	2	S	16	I	<=8	S
260	4	6	2018-03-10	Mh	Mh	2	>16	R	<=0.25	S	<=0.12	S	<=0.12	S	0.5	S	<=1	S	>8	R	32	S	4	I	<=1	S	16	I	16	S
260	4	7	2018-03-10	Mh	Mh	2	>16	R	<=0.25	S	<=0.12	S	<=0.12	S	0.5	S	<=1	S	>8	R	32	S	4	I	2	S	16	I	<=8	S
260	4	8	2018-03-10	Mh	Mh	2	>16	R	<=0.25	S	<=0.12	S	<=0.12	S	0.5	S	<=1	S	8	R	32	S	4	I	2	S	16	I	<=8	S
260	4	9	2018-03-10	Mh	Mh	2	8	R	<=0.25	S	<=0.12	S	<=0.12	S	0.5	S	<=1	S	>8	R	32	S	4	I	2	S	16	I	<=8	S
260	5	1	2018-03-10	Mh	Mh	2	16	R	<=0.25	S	<=0.12	S	<=0.12	S	0.5	S	<=1	S	>8	R	32	S	4	I	2	S	16	I	<=8	S
260	5	4	2018-03-10	Mh	Mh	2	16	R	<=0.25	S	<=0.12	S	<=0.12	S	0.5	S	<=1	S	8	R	32	S	2	S	2	S	16	I	<=8	S
260	5	5	2018-03-10	Mh	Mh	2	16	R	<=0.25	S	<=0.12	S	<=0.12	S	0.5	S	<=1	S	>8	R	32	S	4	I	2	S	16	I	<=8	S
260	5	8	2018-03-10	Mh	Mh	2	16	R	<=0.25	S	<=0.12	S	<=0.12	S	0.5	S	<=1	S	>8	R	32	S	4	I	2	S	16	I	<=8	S
260	5	11	2018-03-10	Mh	Mh	2	16	R	<=0.25	S	<=0.12	S	<=0.12	S	0.5	S	<=1	S	>8	R	32	S	4	I	2	S	16	I	<=8	S
277	1	1	2018-03-10	Mh	Mh	2	16	R	<=0.25	S	<=0.12	S	<=0.12	S	0.5	S	2	S	<=0.12	S	32	S	<=0.5	S	2	S	16	I	<=8	S
277	1	3	2018-03-10	Mh	Mh	2	<=0.25	S/I	<=0.25	S	<=0.12	S	<=0.12	S	0.5	S	2	S	<=0.12	S	32	S	<=0.5	S	2	S	16	I	<=8	S
277	1	4	2018-03-10	Mh	Mh	2	<=0.25	S/I	<=0.25	S	<=0.12	S	<=0.12	S	0.5	S	2	S	<=0.12	S	32	S	<=0.5	S	4	S	16	I	<=8	S
277	1	6	2018-03-10	Mh	Mh	2	<=0.25	S/I	<=0.25	S	<=0.12	S	<=0.12	S	0.5	S	2	S	<=0.12	S	32	S	<=0.5	S	4	S	16	I	<=8	S
277	1	8	2018-03-10	Mh	Mh	2	<=0.25	S/I	<=0.25	S	<=0.12	S	<=0.12	S	1	S	2	S	<=0.12	S	32	S	<=0.5	S	2	S	16	I	<=8	S
277	1	9	2018-03-10	Mh	Mh	2	<=0.25	S/I	<=0.25	S	<=0.12	S	<=0.12	S	1	S	2	S	<=0.12	S	32	S	<=0.5	S	2	S	16	I	16	S
277	1	10	2018-03-10	Mh	Mh	2	<=0.25	S/I	<=0.25	S	<=0.12	S	<=0.12	S	0.5	S	2	S	<=0.12	S	32	S	<=0.5	S	4	S	16	I	<=8	S
277	1	11	2018-03-10	Mh	Mh	2	<=0.25	S/I	<=0.25	S	<=0.12	S	<=0.12	S	1	S	2	S	<=0.12	S	32	S	<=0.5	S	2	S	16	I	<=8	S
277	1	12	2018-03-10	Mh	Mh	2	<=0.25	S/I	<=0.25	S	<=0.12	S	<=0.12	S	0.5	S	2	S	<=0.12	S	32	S	<=0.5	S	4	S	16	I	16	S
277	1	14	2018-03-10	Mh	Mh	2	<=0.25	S/I	<=0.25	S	<=0.12	S	<=0.12	S	0.5	S	2	S	<=0.12	S	32	S	<=0.5	S	2	S	8	S	<=8	S
277	1	15	2018-03-10	Mh	Mh	2	<=0.25	S/I	<=0.25	S	<=0.12	S	<=0.12	S	0.5	S	2	S	<=0.12	S	32	S	<=0.5	S	2	S	16	I	<=8	S
277	1	17	2018-03-10	Mh	Mh	2	<=0.25	S/I	<=0.25	S	<=0.12	S	<=0.12	S	0.5	S	2	S	<=0.12	S	32	S	<=0.5	S	2	S	16	I	<=8	S
277	2	1	2018-03-10	Mh	Mh	2	<=0.25	S/I	<=0.25	S	<=0.12	S	<=0.12	S	0.5	S	2	S	<=0.12	S	32	S	<=0.5	S	2	S	16	I	<=8	S
277	2	2	2018-03-10	Mh	Mh	2	<=0.25	S/I	<=0.25	S	<=0.12	S	<=0.12	S	0.5	S	2	S	<=0.12	S	32	S	<=0.5	S	2	S	16	I	<=8	S
277	2	3	2018-03-10	Mh	Mh	2	<=0.25	S/I	<=0.25	S	<=0.12	S	<=0.12	S	0.5	S	2	S	<=0.12	S	32	S	<=0.5	S	4	S	16	I	<=8	S
277	2	4	2018-03-10	Mh	Mh	2	<=0.25	S/I	<=0.25	S	<=0.12	S	<=0.12	S	0.5	S	2	S	<=0.12	S	32	S	<=0.5	S	4	S	16	I	<=8	S
277	2	5	2018-03-10	Mh	Mh	2	<=0.25	S/I	<=0.25	S	<=0.12	S	<=0.12	S	0.5	S	2	S	<=0.12	S	32	S	<=0.5	S	4	S	8	S	<=8	S
277	2	6	2018-03-10	Mh	Mh	2	<=0.25	S/I	<=0.25	S	<=0.12	S	<=0.12	S	0.5	S	2	S	<=0.12	S	32	S	<=0.5	S	2	S	8	S	<=8	S
277	2	7	2018-03-10	Mh	Mh	2	<=0.25	S/I	<=0.25	S	<=0.12	S	<=0.12	S	0.5	S	2	S	<=0.12	S	32	S	<=0.5	S	2	S	8	S	<=8	S
277	2	8	2018-03-10	Mh	Mh	2	<=0.25	S/I	<=0.25	S	<=0.12	S	<=0.12	S	0.5	S	2	S	<=0.12	S	32	S	<=0.5	S	2	S	16	I	<=8	S
277	2	9	2018-03-10	Mh	Mh	2	<=0.25	S/I	<=0.25	S	<=0.12	S	<=0.12	S	0.5	S	2	S	<=0.12	S	32	S	<=0.5	S	4	S	16	I	16	S
277	2	10	2018-03-10	Mh	Mh	2	<=0.25	S/I	<=0.25	S	<=0.12	S	<=0.12	S	0.5	S	2	S	<=0.12	S	32	S	<=0.5	S	2	S	16	I	<=8	S
277	2	11	2018-03-10	Mh	Mh	2	<=0.25	S/I	<=0.25	S	<=0.12	S	<=0.12	S	0.5	S	2	S	<=0.12	S	32	S	<=0.5	S	2	S	8	S	<=8	S
277	2	13	2018-03-10	Mh	Mh	2	<=0.25	S/I	<=0.25	S	<=0.12	S	<=0.12	S	0.5	S	2	S	0.25	S	32	S	<=0.5	S	4	S	16	I	<=8	S
277	2	14	2018-03-10	Mh	Mh	2	<=0.25	S/I	<=0.25	S	<=0.12	S	<=0.12	S	0.5	S	2	S	<=0.12	S	32	S	<=0.5	S	4	S	16	I	<=8	S
277	2	15	2018-03-10	Mh	Mh	2	<=0.25	S/I	<=0.25	S	<=0.12	S	<=0.12	S	0.5	S	2	S	<=0.12	S	32	S	<=0.5	S	4	S	16	I	<=8	S
277	2	16	2018-03-10	Mh	Mh	2	<=0.25	S/I	<=0.25	S	<=0.12	S	<=0.12	S	0.5	S	2	S	<=0.12	S	32	S	<=0.5	S	2	S	8	S	<=8	S
277	3	1	2018-03-10	Mh	Mh	2	<=0.25	S/I	<=0.25	S	<=0.12	S	<=0.12	S	0.5	S	2	S	<=0.12	S	32	S	<=0.5	S	2	S	16	I	<=8	S
277	3	2	2018-03-10	Mh	Mh	2	<=0.25	S/I	<=0.25	S	<=0.12	S	<=0.12	S	0.5	S	2	S	<=0.12	S	32	S	<=0.5	S	2	S	8	S	<=8	S
277	3	3	2018-03-10	Mh	Mh	2	<=0.25	S/I	<=0.25	S	<=0.12	S	<=0.12	S	0.5	S	2	S	<=0.12	S	32	S	<=0.5	S	2	S	16	I	<=8	S
277	3	6	2018-03-10	Mh	Mh	2	<=0.25	S/I	<=0.25	S	<=0.12	S	<=0.12	S	<=0.25	S	2	S	<=0.12	S	32	S	1	S	4	S	16	I	<=8	S
277	3	7	2018-03-10	Mh	Mh	2	<=0.25	S/I	<=0.25	S	<=0.12	S	<=0.12	S	0.5	S	2	S	<=0.12	S	32	S	<=0.5	S	2	S	16	I	<=8	S
277	3	8	2018-03-10	Mh	Mh	2	<=0.25	S/I	<=0.25	S	<=0.12	S	<=0.12	S	0.5	S	2	S	<=0.12	S	32	S	<=0.5	S	4	S	16	I	<=8	S
277	3	9	2018-03-10	Mh	Mh	2	<=0.25	S/I	<=0.25	S	<=0.12	S	<=0.12	S	1	S	2	S	<=0.12	S	32	S	<=0.5	S	2	S	16	I	<=8	S
277	3	10	2018-03-10	Mh	Mh	2	<=0.25	S/I	<=0.25	S	<=0.12	S	<=0.12	S	0.5	S	2	S	<=0.12	S	32	S	<=0.5	S	2	S	16	I	<=8	S
277	3	11	2018-03-10	Mh	Mh	2	<=0.25	S/I	<=0.25	S	<=0.12	S	<=0.12	S	1	S	2	S	0.25	S	32	S	<=0.5	S	2	S	16	I	<=8	S
277	3	12	2018-03-10	Mh	Mh	2	<=0.25	S/I	<=0.25	S	<=0.12	S	<=0.12	S	0.5	S	2	S	<=0.12	S	32	S	<=0.5	S	2	S	16	I	<=8	S
277	3	13	2018-03-10	Mh	Mh	2	<=0.25	S/I	<=0.25	S	<=0.12	S	<=0.12	S	0.5	S	2	S	<=0.12	S	32	S	<=0.5	S	2	S	16	I	<=8	S
277	3	14	2018-03-10	Mh	Mh	2	<=0.25	S/I	<=0.25	S	<=0.12	S	<=0.12	S	0.5	S	2	S	<=0.12	S	32	S	<=0.5	S	4	S	16	I	<=8	S
277	3	15	2018-03-10	Mh	Mh	2	<=0.25	S/I	<=0.25	S	<=0.12	S	<=0.12	S	0.5	S	2	S	<=0.12	S	32	S	<=0.5	S	2	S	16	I	<=8	S
277	3	16	2018-03-10	Mh	Mh	2	<=0.25	S/I	<=0.25	S	<=0.12	S	<=0.12	S	0.5	S	2	S	<=0.12	S	32	S	<=0.5	S	2	S	8	S	<=8	S
277	4	1	2018-03-10	Mh	Mh	2	<=0.25	S/I	<=0.25	S	<=0.12	S	<=0.12	S	0.5	S	2	S	<=0.12	S	32	S	<=0.5	S	2	S	8	S	<=8	S
277	4	2	2018-03-10	Mh	Mh	2	<=0.25	S/I	<=0.25	S	<=0.12	S	<=0.12	S	0.5	S	2	S	<=0.12	S	32	S	<=0.5	S	2	S	8	S	<=8	S
277	4	3	2018-03-10	Mh	Mh	2	<=0.25	S/I	<=0.25	S	<=0.12	S	<=0.12	S	0.5	S	2	S	<=0.12	S	32	S	<=0.5	S	2	S	8	S	<=8	S
277	4	4	2018-03-10	Mh	Mh	2	<=0.25	S/I	<=0.25	S	<=0.12	S	<=0.12	S	0.5	S	2	S	<=0.12	S	32	S	<=0.5	S	4	S	8	S	<=8	S
277	4	5	2018-03-10	Mh	Mh	2	<=0.25	S/I	<=0.25	S	<=0.12	S	<=0.12	S	0.5	S	2	S	<=0.12	S	32	S	<=0.5	S	2	S	8	S	<=8	S
277	4	6	2018-03-10	Mh	Mh	2	<=0.25	S/I	<=0.25	S	<=0.12	S	<=0.12	S	0.5	S	2	S	<=0.12	S	32	S	<=0.5	S	2	S	8	S	<=8	S
277	4	7	2018-03-10	Mh	Mh	2	<=0.25	S/I	<=0.25	S	<=0.12	S	<=0.12	S	0.5	S	2	S	<=0.12	S	32	S	<=0.5	S	4	S	8	S	<=8	S
277	4	8	2018-03-10	Mh	Mh	2	<=0.25	S/I	<=0.25	S	<=0.12	S	<=0.12	S	0.5	S	2	S	<=0.12	S	32	S	1	S	2	S	8	S	<=8	S
277	4	9	2018-03-10	Mh	Mh	2	<=0.25	S/I	<=0.25	S	<=0.12	S	<=0.12	S	1	S	2	S	<=0.12	S	32	S	<=0.5	S	2	S	16	I	<=8	S
277	4	10	2018-03-10	Mh	Mh	2	<=0.25	S/I	<=0.25	S	<=0.12	S	<=0.12	S	0.5	S	2	S	<=0.12	S	32	S	<=0.5	S	4	S	16	I	<=8	S
277	4	11	2018-03-10	Mh	Mh	2	<=0.25	S/I	<=0.25	S	<=0.12	S	<=0.12	S	0.5	S	2	S	<=0.12	S	32	S	<=0.5	S	2	S	16	I	<=8	S
277	4	12	2018-03-10	Mh	Mh	2	<=0.25	S/I	<=0.25	S	<=0.12	S	<=0.12	S	0.5	S	2	S	<=0.12	S	32	S	<=0.5	S	2	S	16	I	<=8	S
277	4	13	2018-03-10	Mh	Mh	2	<=0.25	S/I	<=0.25	S	<=0.12	S	<=0.12	S	0.5	S	2	S	<=0.12	S	32	S	<=0.5	S	2	S	16	I	<=8	S
277	4	14	2018-03-10	Mh	Mh	2	<=0.25	S/I	<=0.25	S	<=0.12	S	<=0.12	S	0.5	S	2	S	<=0.12	S	32	S	<=0.5	S	2	S	8	S	<=8	S
277	5	1	2018-03-10	Mh	Mh	2	<=0.25	S/I	<=0.25	S	<=0.12	S	<=0.12	S	0.5	S	2	S	<=0.12	S	32	S	<=0.5	S	2	S	8	S	<=8	S
277	5	4	2018-03-10	Mh	Mh	2	<=0.25	S/I	<=0.25	S	<=0.12	S	<=0.12	S	0.5	S	2	S	<=0.12	S	32	S	<=0.5	S	2	S	16	I	<=8	S
277	5	5	2018-03-10	Mh	Mh	2	<=0.25	S/I	<=0.25	S	<=0.12	S	<=0.12	S	0.5	S	2	S	<=0.12	S	32	S	<=0.5	S	4	S	16	I	<=8	S
277	5	6	2018-03-10	Mh	Mh	2	<=0.25	S/I	<=0.25	S	<=0.12	S	<=0.12	S	0.5	S	2	S	<=0.12	S	32	S	<=0.5	S	2	S	16	I	<=8	S
277	5	7	2018-03-10	Mh	Mh	2	<=0.25	S/I	<=0.25	S	<=0.12	S	<=0.12	S	0.5	S	2	S	<=0.12	S	32	S	<=0.5	S	2	S	16	I	<=8	S
277	5	8	2018-03-10	Mh	Mh	2	<=0.25	S/I	<=0.25	S	0.25	S	<=0.12	S	0.5	S	2	S	<=0.12	S	32	S	<=0.5	S	4	S	16	I	<=8	S
277	5	9	2018-03-10	Mh	Mh	2	<=0.25	S/I	<=0.25	S	<=0.12	S	<=0.12	S	0.5	S	2	S	<=0.12	S	32	S	<=0.5	S	2	S	16	I	<=8	S
277	5	10	2018-03-10	Mh	Mh	2	<=0.25	S/I	<=0.25	S	<=0.12	S	<=0.12	S	1	S	2	S	<=0.12	S	32	S	<=0.5	S	4	S	16	I	<=8	S
277	5	11	2018-03-10	Mh	Mh	2	<=0.25	S/I	<=0.25	S	<=0.12	S	<=0.12	S	0.5	S	2	S	<=0.12	S	32	S	<=0.5	S	2	S	16	I	<=8	S
277	5	12	2018-03-10	Mh	Mh	2	<=0.25	S/I	<=0.25	S	<=0.12	S	<=0.12	S	0.5	S	2	S	<=0.12	S	32	S	<=0.5	S	2	S	16	I	<=8	S
277	5	13	2018-03-10	Mh	Mh	2	<=0.25	S/I	<=0.25	S	<=0.12	S	<=0.12	S	0.5	S	2	S	<=0.12	S	32	S	<=0.5	S	4	S	16	I	<=8	S
277	5	14	2018-03-10	Mh	Mh	2	<=0.25	S/I	<=0.25	S	<=0.12	S	<=0.12	S	0.5	S	2	S	<=0.12	S	32	S	<=0.5	S	2	S	16	I	<=8	S
256	1	1	2018-03-25	Mh	Mh	1	<=0.25	S/I	<=0.25	S	<=0.12	S	<=0.12	S	0.5	S	<=1	S	<=0.12	S	32	S	<=0.5	S	2	S	8	S	<=8	S
256	1	2	2018-03-25	Mh	Mh	1	<=0.25	S/I	<=0.25	S	<=0.12	S	<=0.12	S	0.5	S	<=1	S	<=0.12	S	32	S	<=0.5	S	2	S	8	S	<=8	S
256	1	3	2018-03-25	Mh	Mh	1	<=0.25	S/I	<=0.25	S	<=0.12	S	<=0.12	S	0.5	S	2	S	<=0.12	S	32	S	<=0.5	S	2	S	8	S	<=8	S
256	1	4	2018-03-25	Mh	Mh	1	<=0.25	S/I	<=0.25	S	<=0.12	S	<=0.12	S	0.5	S	<=1	S	<=0.12	S	32	S	<=0.5	S	2	S	8	S	<=8	S
256	1	5	2018-03-25	Mh	Mh	1	<=0.25	S/I	<=0.25	S	<=0.12	S	<=0.12	S	1	S	2	S	<=0.12	S	32	S	<=0.5	S	2	S	8	S	<=8	S
256	1	6	2018-03-25	Mh	Mh	1	<=0.25	S/I	<=0.25	S	<=0.12	S	<=0.12	S	0.5	S	<=1	S	<=0.12	S	32	S	<=0.5	S	<=1	S	8	S	<=8	S
256	1	7	2018-03-25	Mh	Mh	1	<=0.25	S/I	<=0.25	S	<=0.12	S	<=0.12	S	1	S	2	S	<=0.12	S	32	S	<=0.5	S	2	S	8	S	<=8	S
256	1	9	2018-03-25	Mh	Mh	1	<=0.25	S/I	<=0.25	S	<=0.12	S	<=0.12	S	1	S	2	S	<=0.12	S	32	S	<=0.5	S	2	S	8	S	<=8	S
256	1	10	2018-03-25	Mh	Mh	1	<=0.25	S/I	<=0.25	S	<=0.12	S	<=0.12	S	1	S	2	S	<=0.12	S	32	S	<=0.5	S	2	S	8	S	<=8	S
256	1	11	2018-03-25	Mh	Mh	1	<=0.25	S/I	<=0.25	S	<=0.12	S	<=0.12	S	1	S	<=1	S	<=0.12	S	32	S	<=0.5	S	2	S	8	S	<=8	S
256	1	12	2018-03-25	Mh	Mh	1	<=0.25	S/I	<=0.25	S	<=0.12	S	<=0.12	S	1	S	2	S	<=0.12	S	32	S	<=0.5	S	2	S	8	S	<=8	S
256	1	13	2018-03-25	Mh	Mh	1	<=0.25	S/I	<=0.25	S	<=0.12	S	<=0.12	S	0.5	S	<=1	S	0.25	S	32	S	<=0.5	S	<=1	S	8	S	<=8	S
256	2	1	2018-03-25	Mh	Mh	1	<=0.25	S/I	<=0.25	S	<=0.12	S	<=0.12	S	0.5	S	<=1	S	<=0.12	S	32	S	<=0.5	S	2	S	8	S	<=8	S
256	2	2	2018-03-25	Mh	Mh	1	<=0.25	S/I	<=0.25	S	<=0.12	S	<=0.12	S	1	S	2	S	<=0.12	S	16	S	<=0.5	S	2	S	8	S	<=8	S
256	2	3	2018-03-25	Mh	Mh	1	<=0.25	S/I	<=0.25	S	<=0.12	S	<=0.12	S	0.5	S	2	S	<=0.12	S	32	S	<=0.5	S	2	S	8	S	<=8	S
256	2	4	2018-03-25	Mh	Mh	1	<=0.25	S/I	<=0.25	S	<=0.12	S	<=0.12	S	0.5	S	<=1	S	<=0.12	S	32	S	<=0.5	S	2	S	8	S	<=8	S
256	2	5	2018-03-25	Mh	Mh	1	<=0.25	S/I	<=0.25	S	<=0.12	S	<=0.12	S	0.5	S	2	S	<=0.12	S	32	S	<=0.5	S	2	S	8	S	<=8	S
256	3	3	2018-03-25	Mh	Mh	1	<=0.25	S/I	<=0.25	S	<=0.12	S	<=0.12	S	1	S	<=1	S	<=0.12	S	32	S	<=0.5	S	2	S	8	S	<=8	S
256	3	4	2018-03-25	Mh	Mh	1	<=0.25	S/I	<=0.25	S	<=0.12	S	<=0.12	S	0.5	S	<=1	S	<=0.12	S	32	S	<=0.5	S	2	S	8	S	<=8	S
256	3	5	2018-03-25	Mh	Mh	1	<=0.25	S/I	<=0.25	S	<=0.12	S	<=0.12	S	0.5	S	<=1	S	<=0.12	S	32	S	<=0.5	S	2	S	8	S	<=8	S
256	3	6	2018-03-25	Mh	Mh	1	<=0.25	S/I	<=0.25	S	<=0.12	S	<=0.12	S	0.5	S	<=1	S	<=0.12	S	32	S	1	S	2	S	8	S	<=8	S
256	3	7	2018-03-25	Mh	Mh	1	<=0.25	S/I	<=0.25	S	<=0.12	S	<=0.12	S	0.5	S	2	S	<=0.12	S	32	S	<=0.5	S	2	S	8	S	<=8	S
256	3	8	2018-03-25	Mh	Mh	1	<=0.25	S/I	<=0.25	S	<=0.12	S	<=0.12	S	0.5	S	<=1	S	<=0.12	S	32	S	<=0.5	S	2	S	8	S	<=8	S
256	3	9	2018-03-25	Mh	Mh	1	<=0.25	S/I	<=0.25	S	<=0.12	S	<=0.12	S	1	S	2	S	<=0.12	S	32	S	<=0.5	S	2	S	8	S	<=8	S
256	3	10	2018-03-25	Mh	Mh	1	<=0.25	S/I	<=0.25	S	<=0.12	S	<=0.12	S	0.5	S	2	S	<=0.12	S	32	S	<=0.5	S	2	S	8	S	<=8	S
256	3	11	2018-03-25	Mh	Mh	1	<=0.25	S/I	<=0.25	S	<=0.12	S	<=0.12	S	0.5	S	2	S	<=0.12	S	32	S	<=0.5	S	2	S	8	S	<=8	S
256	3	12	2018-03-25	Mh	Mh	1	<=0.25	S/I	<=0.25	S	<=0.12	S	<=0.12	S	0.5	S	2	S	0.25	S	32	S	<=0.5	S	2	S	8	S	<=8	S
256	3	13	2018-03-25	Mh	Mh	1	<=0.25	S/I	<=0.25	S	<=0.12	S	<=0.12	S	1	S	2	S	<=0.12	S	32	S	<=0.5	S	2	S	8	S	<=8	S
256	4	1	2018-03-25	Mh	Mh	1	<=0.25	S/I	<=0.25	S	<=0.12	S	<=0.12	S	0.5	S	2	S	<=0.12	S	32	S	<=0.5	S	2	S	8	S	<=8	S
256	4	2	2018-03-25	Mh	Mh	1	<=0.25	S/I	<=0.25	S	0.25	S	<=0.12	S	0.5	S	2	S	<=0.12	S	32	S	1	S	2	S	8	S	<=8	S
256	4	3	2018-03-25	Mh	Mh	1	<=0.25	S/I	<=0.25	S	<=0.12	S	<=0.12	S	1	S	2	S	<=0.12	S	32	S	<=0.5	S	2	S	8	S	<=8	S
256	4	4	2018-03-25	Mh	Mh	1	<=0.25	S/I	<=0.25	S	<=0.12	S	<=0.12	S	1	S	2	S	<=0.12	S	32	S	<=0.5	S	2	S	8	S	<=8	S
256	4	6	2018-03-25	Mh	Mh	1	<=0.25	S/I	<=0.25	S	<=0.12	S	<=0.12	S	0.5	S	<=1	S	<=0.12	S	32	S	<=0.5	S	2	S	8	S	<=8	S
256	4	7	2018-03-25	Mh	Mh	1	<=0.25	S/I	<=0.25	S	<=0.12	S	<=0.12	S	0.5	S	2	S	0.25	S	32	S	<=0.5	S	2	S	8	S	<=8	S
256	4	8	2018-03-25	Mh	Mh	1	<=0.25	S/I	<=0.25	S	<=0.12	S	<=0.12	S	0.5	S	<=1	S	<=0.12	S	32	S	<=0.5	S	2	S	8	S	<=8	S
256	4	10	2018-03-25	Mh	Mh	1	<=0.25	S/I	<=0.25	S	<=0.12	S	<=0.12	S	0.5	S	<=1	S	<=0.12	S	32	S	<=0.5	S	2	S	8	S	<=8	S
256	4	11	2018-03-25	Mh	Mh	1	<=0.25	S/I	<=0.25	S	<=0.12	S	<=0.12	S	0.5	S	<=1	S	<=0.12	S	32	S	<=0.5	S	2	S	8	S	<=8	S
256	4	12	2018-03-25	Mh	Mh	1	<=0.25	S/I	<=0.25	S	<=0.12	S	<=0.12	S	0.5	S	<=1	S	<=0.12	S	32	S	1	S	<=1	S	8	S	<=8	S
256	4	13	2018-03-25	Mh	Mh	1	<=0.25	S/I	<=0.25	S	<=0.12	S	<=0.12	S	1	S	<=1	S	<=0.12	S	32	S	1	S	2	S	8	S	<=8	S
256	4	14	2018-03-25	Mh	Mh	1	<=0.25	S/I	<=0.25	S	<=0.12	S	<=0.12	S	0.5	S	<=1	S	<=0.12	S	32	S	<=0.5	S	2	S	8	S	<=8	S
256	4	15	2018-03-25	Mh	Mh	1	<=0.25	S/I	<=0.25	S	<=0.12	S	<=0.12	S	1	S	<=1	S	<=0.12	S	32	S	<=0.5	S	2	S	8	S	<=8	S
256	4	17	2018-03-25	Mh	Mh	1	<=0.25	S/I	<=0.25	S	<=0.12	S	<=0.12	S	0.5	S	<=1	S	<=0.12	S	32	S	<=0.5	S	2	S	8	S	<=8	S
256	5	1	2018-03-25	Mh	Mh	1	<=0.25	S/I	<=0.25	S	<=0.12	S	<=0.12	S	1	S	<=1	S	<=0.12	S	32	S	<=0.5	S	2	S	8	S	<=8	S
256	5	2	2018-03-25	Mh	Mh	1	<=0.25	S/I	<=0.25	S	<=0.12	S	<=0.12	S	1	S	2	S	<=0.12	S	32	S	<=0.5	S	<=1	S	8	S	<=8	S
256	5	3	2018-03-25	Mh	Mh	1	<=0.25	S/I	<=0.25	S	<=0.12	S	<=0.12	S	0.5	S	<=1	S	<=0.12	S	32	S	<=0.5	S	2	S	8	S	<=8	S
256	5	4	2018-03-25	Mh	Mh	1	<=0.25	S/I	<=0.25	S	<=0.12	S	<=0.12	S	0.5	S	2	S	<=0.12	S	32	S	<=0.5	S	2	S	8	S	<=8	S
256	5	5	2018-03-25	Mh	Mh	1	<=0.25	S/I	<=0.25	S	<=0.12	S	<=0.12	S	0.5	S	2	S	<=0.12	S	32	S	<=0.5	S	2	S	8	S	<=8	S
256	5	6	2018-03-25	Mh	Mh	1	<=0.25	S/I	<=0.25	S	<=0.12	S	<=0.12	S	0.5	S	<=1	S	<=0.12	S	32	S	<=0.5	S	2	S	8	S	<=8	S
256	5	7	2018-03-25	Mh	Mh	1	<=0.25	S/I	<=0.25	S	<=0.12	S	<=0.12	S	0.5	S	<=1	S	<=0.12	S	32	S	<=0.5	S	2	S	8	S	<=8	S
256	5	8	2018-03-25	Mh	Mh	1	<=0.25	S/I	<=0.25	S	<=0.12	S	<=0.12	S	1	S	2	S	<=0.12	S	32	S	<=0.5	S	2	S	8	S	<=8	S
256	5	9	2018-03-25	Mh	Mh	1	<=0.25	S/I	<=0.25	S	<=0.12	S	<=0.12	S	0.5	S	2	S	<=0.12	S	32	S	<=0.5	S	2	S	8	S	<=8	S
256	5	10	2018-03-25	Mh	Mh	1	<=0.25	S/I	<=0.25	S	<=0.12	S	<=0.12	S	0.5	S	<=1	S	<=0.12	S	32	S	<=0.5	S	2	S	8	S	<=8	S
256	5	11	2018-03-25	Mh	Mh	1	<=0.25	S/I	<=0.25	S	<=0.12	S	<=0.12	S	0.5	S	<=1	S	<=0.12	S	32	S	<=0.5	S	2	S	8	S	<=8	S
256	5	12	2018-03-25	Mh	Mh	1	<=0.25	S/I	<=0.25	S	<=0.12	S	<=0.12	S	0.5	S	2	S	<=0.12	S	32	S	<=0.5	S	2	S	8	S	<=8	S
256	5	14	2018-03-25	Mh	Mh	1	<=0.25	S/I	<=0.25	S	<=0.12	S	<=0.12	S	0.5	S	<=1	S	<=0.12	S	32	S	<=0.5	S	2	S	8	S	<=8	S
256	5	15	2018-03-25	Mh	Mh	1	<=0.25	S/I	<=0.25	S	<=0.12	S	<=0.12	S	0.5	S	<=1	S	<=0.12	S	32	S	<=0.5	S	2	S	8	S	<=8	S
256	5	16	2018-03-25	Mh	Mh	1	<=0.25	S/I	<=0.25	S	<=0.12	S	<=0.12	S	0.5	S	<=1	S	<=0.12	S	32	S	<=0.5	S	2	S	8	S	<=8	S
262	1	2	2018-03-25	Mh	Mh	2	<=0.25	S/I	<=0.25	S	<=0.12	S	<=0.12	S	0.5	S	<=1	S	0.25	S	32	S	<=0.5	S	<=1	S	4	S	<=8	S
262	1	3	2018-03-25	Mh	Mh	2	<=0.25	S/I	<=0.25	S	<=0.12	S	<=0.12	S	0.5	S	<=1	S	0.5	I	32	S	<=0.5	S	2	S	4	S	<=8	S
262	1	4	2018-03-25	Mh	Mh	2	<=0.25	S/I	<=0.25	S	<=0.12	S	<=0.12	S	0.5	S	<=1	S	0.25	S	32	S	<=0.5	S	2	S	4	S	<=8	S
262	1	5	2018-03-25	Mh	Mh	2	<=0.25	S/I	<=0.25	S	<=0.12	S	<=0.12	S	0.5	S	<=1	S	0.5	I	32	S	<=0.5	S	<=1	S	4	S	<=8	S
262	1	6	2018-03-25	Mh	Mh	2	<=0.25	S/I	<=0.25	S	<=0.12	S	<=0.12	S	0.5	S	<=1	S	0.5	I	32	S	<=0.5	S	<=1	S	4	S	<=8	S
262	1	7	2018-03-25	Mh	Mh	2	<=0.25	S/I	<=0.25	S	<=0.12	S	<=0.12	S	0.5	S	<=1	S	0.25	S	32	S	<=0.5	S	2	S	4	S	<=8	S
262	5	1	2018-03-25	Mh	Mh	2	<=0.25	S/I	<=0.25	S	<=0.12	S	<=0.12	S	0.5	S	<=1	S	0.25	S	32	S	<=0.5	S	2	S	4	S	<=8	S
56-8	1	1	2018-04-05	Mh	Mh	2	<=0.25	S/I	<=0.25	S	>1	R	>2	R	>8	R	>8	R	>8	R	>64	R	>8	R	>16	R	>16	R	>64	R
56-8	1	2	2018-04-05	Mh	Mh	2	<=0.25	S/I	<=0.25	S	>1	R	>2	R	>8	R	>8	R	>8	R	>64	R	>8	R	>16	R	>16	R	>64	R
56-8	1	3	2018-04-05	Mh	Mh	2	<=0.25	S/I	<=0.25	S	>1	R	>2	R	>8	R	>8	R	>8	R	>64	R	>8	R	>16	R	>16	R	>64	R
56-8	1	4	2018-04-05	Mh	Mh	2	<=0.25	S/I	<=0.25	S	>1	R	>2	R	>8	R	>8	R	>8	R	>64	R	>8	R	>16	R	>16	R	>64	R
56-8	1	5	2018-04-05	Mh	Mh	2	<=0.25	S/I	<=0.25	S	>1	R	>2	R	>8	R	>8	R	>8	R	>64	R	>8	R	>16	R	>16	R	>64	R
56-8	1	6	2018-04-05	Mh	Mh	2	<=0.25	S/I	<=0.25	S	>1	R	>2	R	>8	R	>8	R	>8	R	>64	R	>8	R	>16	R	>16	R	>64	R
56-8	1	7	2018-04-05	Mh	Mh	2	<=0.25	S/I	<=0.25	S	>1	R	>2	R	>8	R	>8	R	>8	R	>64	R	>8	R	>16	R	>16	R	>64	R
56-8	1	8	2018-04-05	Mh	Mh	2	<=0.25	S/I	<=0.25	S	>1	R	>2	R	>8	R	>8	R	>8	R	>64	R	>8	R	>16	R	>16	R	>64	R
56-8	2	1	2018-04-05	Mh	Mh	2	<=0.25	S/I	<=0.25	S	>1	R	>2	R	>8	R	>8	R	>8	R	>64	R	>8	R	>16	R	>16	R	>64	R
56-8	2	2	2018-04-05	Mh	Mh	2	<=0.25	S/I	<=0.25	S	>1	R	>2	R	>8	R	>8	R	>8	R	>64	R	>8	R	>16	R	>16	R	>64	R
56-8	2	3	2018-04-05	Mh	Mh	2	<=0.25	S/I	<=0.25	S	>1	R	>2	R	>8	R	>8	R	>8	R	>64	R	>8	R	>16	R	>16	R	>64	R
56-8	2	5	2018-04-05	Mh	Mh	2	<=0.25	S/I	<=0.25	S	>1	R	>2	R	>8	R	>8	R	>8	R	>64	R	>8	R	>16	R	>16	R	>64	R
56-8	2	6	2018-04-05	Mh	Mh	2	<=0.25	S/I	<=0.25	S	>1	R	>2	R	>8	R	>8	R	>8	R	>64	R	>8	R	>16	R	>16	R	>64	R
56-8	2	7	2018-04-05	Mh	Mh	2	<=0.25	S/I	<=0.25	S	>1	R	>2	R	>8	R	>8	R	>8	R	>64	R	>8	R	>16	R	>16	R	>64	R
56-8	2	8	2018-04-05	Mh	Mh	2	<=0.25	S/I	<=0.25	S	>1	R	>2	R	>8	R	>8	R	>8	R	>64	R	>8	R	>16	R	>16	R	>64	R
56-8	2	9	2018-04-05	Mh	Mh	2	<=0.25	S/I	<=0.25	S	>1	R	>2	R	>8	R	>8	R	>8	R	>64	R	>8	R	>16	R	>16	R	>64	R
56-8	2	10	2018-04-05	Mh	Mh	2	<=0.25	S/I	<=0.25	S	>1	R	>2	R	>8	R	>8	R	>8	R	>64	R	>8	R	>16	R	>16	R	>64	R
56-8	2	11	2018-04-05	Mh	Mh	2	<=0.25	S/I	<=0.25	S	>1	R	>2	R	>8	R	>8	R	>8	R	>64	R	>8	R	>16	R	>16	R	>64	R
56-8	2	12	2018-04-05	Mh	Mh	2	<=0.25	S/I	<=0.25	S	>1	R	>2	R	>8	R	>8	R	>8	R	>64	R	>8	R	>16	R	>16	R	>64	R
56-8	2	13	2018-04-05	Mh	Mh	2	<=0.25	S/I	<=0.25	S	>1	R	>2	R	>8	R	>8	R	>8	R	>64	R	>8	R	>16	R	>16	R	>64	R
56-8	2	14	2018-04-05	Mh	Mh	2	<=0.25	S/I	<=0.25	S	>1	R	>2	R	>8	R	>8	R	>8	R	>64	R	>8	R	>16	R	>16	R	>64	R
56-8	2	15	2018-04-05	Mh	Mh	2	<=0.25	S/I	<=0.25	S	>1	R	>2	R	>8	R	>8	R	>8	R	>64	R	>8	R	>16	R	>16	R	>64	R
56-8	2	16	2018-04-05	Mh	Mh	2	<=0.25	S/I	<=0.25	S	>1	R	>2	R	>8	R	>8	R	>8	R	>64	R	>8	R	>16	R	>16	R	>64	R
56-8	2	17	2018-04-05	Mh	Mh	2	<=0.25	S/I	<=0.25	S	>1	R	>2	R	>8	R	>8	R	>8	R	>64	R	>8	R	>16	R	>16	R	>64	R
56-8	2	18	2018-04-05	Mh	Mh	2	<=0.25	S/I	<=0.25	S	>1	R	>2	R	>8	R	>8	R	>8	R	>64	R	>8	R	>16	R	>16	R	>64	R
56-8	2	19	2018-04-05	Mh	Mh	2	<=0.25	S/I	<=0.25	S	>1	R	>2	R	>8	R	>8	R	>8	R	>64	R	>8	R	>16	R	>16	R	>64	R
56-8	2	20	2018-04-05	Mh	Mh	2	<=0.25	S/I	<=0.25	S	>1	R	>2	R	>8	R	>8	R	>8	R	>64	R	>8	R	>16	R	>16	R	>64	R
56-8	3	1	2018-04-05	Mh	Mh	2	<=0.25	S/I	<=0.25	S	>1	R	>2	R	>8	R	>8	R	>8	R	>64	R	>8	R	>16	R	>16	R	>64	R
56-8	3	2	2018-04-05	Mh	Mh	2	<=0.25	S/I	<=0.25	S	>1	R	>2	R	>8	R	>8	R	>8	R	>64	R	>8	R	>16	R	>16	R	>64	R
56-8	3	3	2018-04-05	Mh	Mh	2	<=0.25	S/I	<=0.25	S	>1	R	>2	R	>8	R	>8	R	>8	R	>64	R	>8	R	>16	R	>16	R	>64	R
56-8	3	4	2018-04-05	Mh	Mh	2	<=0.25	S/I	<=0.25	S	>1	R	>2	R	>8	R	>8	R	>8	R	>64	R	>8	R	>16	R	>16	R	>64	R
56-8	3	5	2018-04-05	Mh	Mh	2	<=0.25	S/I	<=0.25	S	>1	R	>2	R	>8	R	>8	R	>8	R	>64	R	>8	R	>16	R	>16	R	>64	R
56-8	3	6	2018-04-05	Mh	Mh	2	<=0.25	S/I	<=0.25	S	>1	R	>2	R	>8	R	>8	R	>8	R	>64	R	>8	R	>16	R	>16	R	>64	R
56-8	3	7	2018-04-05	Mh	Mh	2	<=0.25	S/I	<=0.25	S	>1	R	>2	R	>8	R	>8	R	>8	R	>64	R	>8	R	>16	R	>16	R	>64	R
56-8	3	8	2018-04-05	Mh	Mh	2	<=0.25	S/I	<=0.25	S	>1	R	>2	R	>8	R	>8	R	>8	R	>64	R	>8	R	>16	R	>16	R	>64	R
56-8	3	9	2018-04-05	Mh	Mh	2	<=0.25	S/I	<=0.25	S	>1	R	>2	R	>8	R	>8	R	>8	R	>64	R	>8	R	>16	R	>16	R	>64	R
56-8	3	10	2018-04-05	Mh	Mh	2	<=0.25	S/I	<=0.25	S	>1	R	>2	R	>8	R	>8	R	>8	R	>64	R	>8	R	>16	R	>16	R	>64	R
56-8	3	11	2018-04-05	Mh	Mh	2	<=0.25	S/I	<=0.25	S	>1	R	>2	R	>8	R	>8	R	>8	R	>64	R	>8	R	>16	R	>16	R	>64	R
56-8	3	12	2018-04-05	Mh	Mh	2	<=0.25	S/I	<=0.25	S	>1	R	>2	R	>8	R	>8	R	>8	R	>64	R	>8	R	>16	R	>16	R	>64	R
56-8	4	1	2018-04-05	Mh	Mh	2	<=0.25	S/I	<=0.25	S	>1	R	>2	R	>8	R	>8	R	>8	R	>64	R	>8	R	>16	R	>16	R	>64	R
56-8	4	2	2018-04-05	Mh	Mh	2	<=0.25	S/I	<=0.25	S	>1	R	>2	R	>8	R	>8	R	>8	R	>64	R	>8	R	>16	R	>16	R	>64	R
56-8	4	3	2018-04-05	Mh	Mh	2	<=0.25	S/I	<=0.25	S	>1	R	>2	R	>8	R	>8	R	>8	R	>64	R	>8	R	>16	R	>16	R	>64	R
56-8	4	4	2018-04-05	Mh	Mh	2	<=0.25	S/I	<=0.25	S	>1	R	>2	R	>8	R	>8	R	>8	R	>64	R	>8	R	>16	R	>16	R	>64	R
56-8	4	5	2018-04-05	Mh	Mh	2	<=0.25	S/I	<=0.25	S	>1	R	>2	R	>8	R	>8	R	>8	R	>64	R	>8	R	>16	R	>16	R	>64	R
56-8	4	6	2018-04-05	Mh	Mh	2	<=0.25	S/I	<=0.25	S	>1	R	>2	R	>8	R	>8	R	>8	R	>64	R	>8	R	>16	R	>16	R	>64	R
56-8	5	1	2018-04-05	Mh	Mh	2	<=0.25	S/I	<=0.25	S	>1	R	>2	R	>8	R	>8	R	>8	R	>64	R	>8	R	>16	R	>16	R	>64	R
56-8	5	2	2018-04-05	Mh	Mh	2	<=0.25	S/I	<=0.25	S	>1	R	>2	R	>8	R	>8	R	>8	R	>64	R	>8	R	>16	R	>16	R	>64	R
56-8	5	3	2018-04-05	Mh	Mh	2	<=0.25	S/I	<=0.25	S	>1	R	>2	R	>8	R	>8	R	>8	R	>64	R	>8	R	>16	R	>16	R	>64	R
56-8	5	4	2018-04-05	Mh	Mh	2	<=0.25	S/I	<=0.25	S	>1	R	>2	R	>8	R	>8	R	>8	R	>64	R	>8	R	>16	R	>16	R	>64	R
56-8	5	5	2018-04-05	Mh	Mh	2	<=0.25	S/I	<=0.25	S	>1	R	>2	R	>8	R	>8	R	>8	R	>64	R	>8	R	>16	R	>16	R	>64	R
56-8	5	6	2018-04-05	Mh	Mh	2	<=0.25	S/I	<=0.25	S	>1	R	>2	R	>8	R	>8	R	>8	R	>64	R	>8	R	>16	R	>16	R	>64	R
56-8	5	7	2018-04-05	Mh	Mh	2	<=0.25	S/I	<=0.25	S	>1	R	>2	R	>8	R	>8	R	>8	R	>64	R	>8	R	>16	R	>16	R	>64	R
56-8	5	8	2018-04-05	Mh	Mh	2	<=0.25	S/I	<=0.25	S	>1	R	>2	R	>8	R	>8	R	>8	R	>64	R	>8	R	>16	R	>16	R	>64	R
56-8	5	9	2018-04-05	Mh	Mh	2	<=0.25	S/I	<=0.25	S	>1	R	>2	R	>8	R	>8	R	>8	R	>64	R	>8	R	>16	R	>16	R	>64	R
56-8	5	10	2018-04-05	Mh	Mh	2	<=0.25	S/I	<=0.25	S	>1	R	>2	R	>8	R	>8	R	>8	R	>64	R	>8	R	>16	R	>16	R	>64	R
56-8	5	11	2018-04-05	Mh	Mh	2	<=0.25	S/I	<=0.25	S	>2	R	2	R	>8	R	>8	R	2	R	>64	R	>8	R	>16	R	16	I	>64	R
53_49	1	1	2019-05-16	Mh	Mh	2	16	R	<=0.25	S	<=0.12	S	<=0.12	S	1	S	<=1	S	>8	R	>64	R	8	R	2	S	16	I	<=8	S
53_49	1	2	2019-05-16	Mh	Mh	2	16	R	<=0.25	S	<=0.12	S	<=0.12	S	1	S	<=1	S	>8	R	>64	R	8	R	2	S	>16	R	<=8	S
53_49	1	3	2019-05-16	Mh	Mh	2	16	R	<=0.25	S	<=0.12	S	<=0.12	S	1	S	<=1	S	>8	R	>64	R	8	R	2	S	16	I	<=8	S
53_49	1	4	2019-05-16	Mh	Mh	2	16	R	<=0.25	S	<=0.12	S	<=0.12	S	1	S	<=1	S	>8	R	>64	R	8	R	2	S	>16	R	<=8	S
53_49	1	5	2019-05-16	Mh	Mh	2	16	R	<=0.25	S	<=0.12	S	<=0.12	S	1	S	<=1	S	>8	R	>64	R	8	R	2	S	16	I	<=8	S
53_49	1	6	2019-05-16	Mh	Mh	2	16	R	<=0.25	S	<=0.12	S	<=0.12	S	0.5	S	<=1	S	>8	R	>64	R	8	R	2	S	16	I	<=8	S
53_49	1	7	2019-05-16	Mh	Mh	2	16	R	<=0.25	S	<=0.12	S	<=0.12	S	1	S	<=1	S	>8	R	>64	R	8	R	2	S	16	I	<=8	S
53_49	1	8	2019-05-16	Mh	Mh	2	16	R	<=0.25	S	<=0.12	S	<=0.12	S	1	S	<=1	S	>8	R	>64	R	8	R	2	S	>16	R	<=8	S
53_49	1	9	2019-05-16	Mh	Mh	2	16	R	<=0.25	S	<=0.12	S	<=0.12	S	1	S	<=1	S	>8	R	>64	R	8	R	2	S	16	I	<=8	S
53_49	1	10	2019-05-16	Mh	Mh	2	16	R	<=0.25	S	<=0.12	S	<=0.12	S	1	S	<=1	S	>8	R	>64	R	8	R	2	S	16	I	<=8	S
53_49	1	11	2019-05-16	Mh	Mh	2	16	R	<=0.25	S	<=0.12	S	<=0.12	S	1	S	<=1	S	>8	R	>64	R	8	R	2	S	>16	R	<=8	S
53_49	1	12	2019-05-16	Mh	Mh	2	16	R	<=0.25	S	<=0.12	S	<=0.12	S	1	S	<=1	S	>8	R	>64	R	8	R	2	S	>16	R	<=8	S
53_49	1	13	2019-05-16	Mh	Mh	2	16	R	<=0.25	S	<=0.12	S	<=0.12	S	1	S	<=1	S	>8	R	>64	R	8	R	2	S	16	I	<=8	S
53_49	1	14	2019-05-16	Mh	Mh	2	16	R	<=0.25	S	<=0.12	S	<=0.12	S	1	S	<=1	S	>8	R	>64	R	8	R	2	S	16	I	<=8	S
53_49	1	15	2019-05-16	Mh	Mh	2	16	R	<=0.25	S	<=0.12	S	<=0.12	S	1	S	<=1	S	>8	R	>64	R	8	R	2	S	16	I	<=8	S
53_49	1	16	2019-05-16	Mh	Mh	2	16	R	<=0.25	S	<=0.12	S	<=0.12	S	1	S	<=1	S	>8	R	>64	R	8	R	2	S	16	I	<=8	S
53_49	1	17	2019-05-16	Mh	Mh	2	16	R	<=0.25	S	<=0.12	S	<=0.12	S	1	S	<=1	S	>8	R	>64	R	8	R	2	S	>16	R	<=8	S
53_49	2	1	2019-05-16	Mh	Mh	2	16	R	<=0.25	S	<=0.12	S	<=0.12	S	1	S	<=1	S	>8	R	>64	R	8	R	2	S	16	I	<=8	S
53_49	2	2	2019-05-16	Mh	Mh	2	16	R	<=0.25	S	<=0.12	S	<=0.12	S	1	S	<=1	S	>8	R	>64	R	8	R	2	S	16	I	<=8	S
53_49	2	3	2019-05-16	Mh	Mh	2	16	R	<=0.25	S	<=0.12	S	<=0.12	S	1	S	<=1	S	>8	R	>64	R	8	R	2	S	16	I	<=8	S
53_49	2	4	2019-05-16	Mh	Mh	2	16	R	<=0.25	S	<=0.12	S	<=0.12	S	1	S	<=1	S	>8	R	>64	R	8	R	2	S	16	I	<=8	S
53_49	2	5	2019-05-16	Mh	Mh	2	16	R	<=0.25	S	<=0.12	S	<=0.12	S	1	S	<=1	S	>8	R	>64	R	8	R	2	S	16	I	<=8	S
53_49	2	6	2019-05-16	Mh	Mh	2	16	R	<=0.25	S	<=0.12	S	<=0.12	S	1	S	<=1	S	>8	R	>64	R	8	R	2	S	16	I	<=8	S
53_49	2	7	2019-05-16	Mh	Mh	2	16	R	<=0.25	S	<=0.12	S	<=0.12	S	1	S	<=1	S	>8	R	>64	R	8	R	2	S	16	I	<=8	S
53_49	2	8	2019-05-16	Mh	Mh	2	16	R	<=0.25	S	<=0.12	S	<=0.12	S	1	S	<=1	S	>8	R	>64	R	8	R	2	S	16	I	<=8	S
53_49	2	9	2019-05-16	Mh	Mh	2	16	R	<=0.25	S	<=0.12	S	<=0.12	S	1	S	<=1	S	>8	R	>64	R	8	R	2	S	16	I	<=8	S
53_49	2	10	2019-05-16	Mh	Mh	2	16	R	<=0.25	S	<=0.12	S	<=0.12	S	1	S	<=1	S	>8	R	>64	R	8	R	2	S	16	I	<=8	S
53_49	2	11	2019-05-16	Mh	Mh	2	16	R	<=0.25	S	<=0.12	S	<=0.12	S	1	S	<=1	S	>8	R	>64	R	8	R	2	S	>16	R	<=8	S
53_49	2	12	2019-05-16	Mh	Mh	2	16	R	<=0.25	S	<=0.12	S	<=0.12	S	1	S	<=1	S	>8	R	>64	R	8	R	2	S	16	I	<=8	S
53_49	2	13	2019-05-16	Mh	Mh	2	16	R	<=0.25	S	<=0.12	S	<=0.12	S	1	S	<=1	S	>8	R	>64	R	8	R	2	S	16	I	<=8	S
53_49	2	14	2019-05-16	Mh	Mh	2	16	R	<=0.25	S	<=0.12	S	<=0.12	S	1	S	<=1	S	>8	R	>64	R	8	R	2	S	16	I	<=8	S
53_49	2	15	2019-05-16	Mh	Mh	2	16	R	<=0.25	S	<=0.12	S	<=0.12	S	1	S	<=1	S	>8	R	>64	R	8	R	2	S	16	I	<=8	S
53_49	2	16	2019-05-16	Mh	Mh	2	16	R	<=0.25	S	<=0.12	S	<=0.12	S	1	S	<=1	S	>8	R	>64	R	8	R	2	S	>16	R	<=8	S
53_49	2	17	2019-05-16	Mh	Mh	2	16	R	<=0.25	S	<=0.12	S	<=0.12	S	1	S	<=1	S	>8	R	>64	R	8	R	2	S	16	I	<=8	S
53_49	2	18	2019-05-16	Mh	Mh	2	16	R	<=0.25	S	<=0.12	S	<=0.12	S	1	S	<=1	S	>8	R	>64	R	8	R	2	S	16	I	<=8	S
53_49	2	19	2019-05-16	Mh	Mh	2	16	R	<=0.25	S	<=0.12	S	<=0.12	S	1	S	<=1	S	>8	R	>64	R	8	R	2	S	16	I	<=8	S
53_49	3	1	2019-05-16	Mh	Mh	2	16	R	<=0.25	S	<=0.12	S	<=0.12	S	1	S	<=1	S	>8	R	>64	R	8	R	2	S	16	I	<=8	S
53_49	3	2	2019-05-16	Mh	Mh	2	16	R	<=0.25	S	<=0.12	S	<=0.12	S	1	S	<=1	S	>8	R	>64	R	8	R	2	S	16	I	<=8	S
53_49	3	3	2019-05-16	Mh	Mh	2	16	R	<=0.25	S	<=0.12	S	<=0.12	S	1	S	<=1	S	>8	R	>64	R	8	R	2	S	>16	R	<=8	S
53_49	3	4	2019-05-16	Mh	Mh	2	16	R	<=0.25	S	<=0.12	S	<=0.12	S	1	S	<=1	S	>8	R	>64	R	8	R	2	S	16	I	<=8	S
53_49	3	5	2019-05-16	Mh	Mh	2	16	R	<=0.25	S	<=0.12	S	<=0.12	S	1	S	<=1	S	>8	R	>64	R	8	R	2	S	16	I	<=8	S
53_49	3	6	2019-05-16	Mh	Mh	2	16	R	<=0.25	S	<=0.12	S	<=0.12	S	1	S	<=1	S	>8	R	>64	R	8	R	2	S	>16	R	<=8	S
53_49	3	7	2019-05-16	Mh	Mh	2	16	R	<=0.25	S	<=0.12	S	<=0.12	S	1	S	<=1	S	>8	R	>64	R	8	R	2	S	16	I	<=8	S
53_49	3	8	2019-05-16	Mh	Mh	2	16	R	<=0.25	S	<=0.12	S	<=0.12	S	1	S	<=1	S	>8	R	>64	R	8	R	2	S	16	I	<=8	S
53_49	3	9	2019-05-16	Mh	Mh	2	16	R	<=0.25	S	<=0.12	S	<=0.12	S	1	S	<=1	S	>8	R	>64	R	8	R	2	S	16	I	<=8	S
53_49	3	10	2019-05-16	Mh	Mh	2	16	R	<=0.25	S	<=0.12	S	<=0.12	S	1	S	<=1	S	>8	R	>64	R	8	R	2	S	16	I	<=8	S
53_49	3	11	2019-05-16	Mh	Mh	2	16	R	<=0.25	S	<=0.12	S	<=0.12	S	1	S	<=1	S	>8	R	>64	R	8	R	2	S	16	I	<=8	S
53_49	3	12	2019-05-16	Mh	Mh	2	16	R	<=0.25	S	<=0.12	S	<=0.12	S	1	S	<=1	S	>8	R	>64	R	8	R	2	S	16	I	<=8	S
53_49	3	13	2019-05-16	Mh	Mh	2	16	R	<=0.25	S	<=0.12	S	<=0.12	S	1	S	<=1	S	>8	R	>64	R	8	R	2	S	16	I	<=8	S
53_49	3	14	2019-05-16	Mh	Mh	2	16	R	<=0.25	S	<=0.12	S	<=0.12	S	1	S	<=1	S	>8	R	>64	R	8	R	2	S	16	I	<=8	S
53_49	3	15	2019-05-16	Mh	Mh	2	16	R	<=0.25	S	<=0.12	S	<=0.12	S	1	S	<=1	S	>8	R	>64	R	8	R	2	S	16	I	<=8	S
53_49	3	16	2019-05-16	Mh	Mh	2	16	R	<=0.25	S	<=0.12	S	<=0.12	S	1	S	<=1	S	>8	R	>64	R	8	R	2	S	16	I	<=8	S
53_49	3	17	2019-05-16	Mh	Mh	2	16	R	<=0.25	S	<=0.12	S	<=0.12	S	1	S	<=1	S	>8	R	>64	R	8	R	2	S	16	I	<=8	S
53_49	3	18	2019-05-16	Mh	Mh	2	16	R	<=0.25	S	<=0.12	S	<=0.12	S	1	S	<=1	S	>8	R	>64	R	8	R	2	S	16	I	<=8	S
53_49	4	1	2019-05-16	Mh	Mh	2	16	R	<=0.25	S	<=0.12	S	<=0.12	S	1	S	<=1	S	>8	R	>64	R	8	R	2	S	16	I	<=8	S
53_49	4	2	2019-05-16	Mh	Mh	2	16	R	<=0.25	S	<=0.12	S	<=0.12	S	1	S	<=1	S	>8	R	>64	R	8	R	2	S	16	I	<=8	S
53_49	4	3	2019-05-16	Mh	Mh	2	16	R	<=0.25	S	<=0.12	S	<=0.12	S	1	S	<=1	S	>8	R	>64	R	8	R	2	S	16	I	<=8	S
53_49	4	4	2019-05-16	Mh	Mh	2	16	R	<=0.25	S	<=0.12	S	<=0.12	S	1	S	<=1	S	>8	R	>64	R	8	R	2	S	>16	R	<=8	S
53_49	4	5	2019-05-16	Mh	Mh	2	16	R	<=0.25	S	<=0.12	S	<=0.12	S	1	S	<=1	S	>8	R	>64	R	8	R	2	S	16	I	<=8	S
53_49	4	6	2019-05-16	Mh	Mh	2	16	R	<=0.25	S	<=0.12	S	<=0.12	S	1	S	<=1	S	>8	R	>64	R	8	R	2	S	16	I	<=8	S
53_49	4	7	2019-05-16	Mh	Mh	2	16	R	<=0.25	S	<=0.12	S	<=0.12	S	1	S	<=1	S	>8	R	>64	R	8	R	2	S	16	I	<=8	S
53_49	4	8	2019-05-16	Mh	Mh	2	16	R	<=0.25	S	<=0.12	S	<=0.12	S	1	S	<=1	S	>8	R	>64	R	8	R	2	S	16	I	<=8	S
53_49	4	9	2019-05-16	Mh	Mh	2	16	R	<=0.25	S	<=0.12	S	<=0.12	S	1	S	<=1	S	>8	R	>64	R	8	R	2	S	16	I	<=8	S
53_49	4	10	2019-05-16	Mh	Mh	2	16	R	<=0.25	S	<=0.12	S	<=0.12	S	1	S	<=1	S	>8	R	>64	R	8	R	2	S	16	I	<=8	S
53_49	4	11	2019-05-16	Mh	Mh	2	16	R	<=0.25	S	<=0.12	S	<=0.12	S	1	S	<=1	S	>8	R	>64	R	8	R	2	S	16	I	<=8	S
53_49	4	12	2019-05-16	Mh	Mh	2	16	R	<=0.25	S	<=0.12	S	<=0.12	S	1	S	<=1	S	>8	R	>64	R	8	R	2	S	16	I	<=8	S
53_49	4	13	2019-05-16	Mh	Mh	2	16	R	<=0.25	S	<=0.12	S	<=0.12	S	1	S	<=1	S	>8	R	>64	R	8	R	2	S	16	I	<=8	S
53_49	4	14	2019-05-16	Mh	Mh	2	16	R	<=0.25	S	<=0.12	S	<=0.12	S	1	S	<=1	S	>8	R	>64	R	8	R	2	S	16	I	<=8	S
53_49	4	15	2019-05-16	Mh	Mh	2	16	R	<=0.25	S	<=0.12	S	<=0.12	S	1	S	<=1	S	>8	R	>64	R	8	R	2	S	>16	R	<=8	S
53_49	4	16	2019-05-16	Mh	Mh	2	16	R	<=0.25	S	<=0.12	S	<=0.12	S	1	S	<=1	S	>8	R	>64	R	8	R	2	S	>16	R	<=8	S
53_49	4	17	2019-05-16	Mh	Mh	2	16	R	<=0.25	S	<=0.12	S	<=0.12	S	1	S	<=1	S	>8	R	>64	R	8	R	2	S	16	I	<=8	S
53_49	4	18	2019-05-16	Mh	Mh	2	16	R	<=0.25	S	<=0.12	S	<=0.12	S	1	S	<=1	S	>8	R	>64	R	8	R	2	S	16	I	<=8	S
53_49	4	19	2019-05-16	Mh	Mh	2	16	R	<=0.25	S	<=0.12	S	<=0.12	S	1	S	<=1	S	>8	R	>64	R	8	R	2	S	16	I	<=8	S
53_49	4	20	2019-05-16	Mh	Mh	2	16	R	<=0.25	S	<=0.12	S	<=0.12	S	1	S	<=1	S	>8	R	>64	R	8	R	2	S	16	I	<=8	S
53_49	5	1	2019-05-16	Mh	Mh	2	16	R	<=0.25	S	<=0.12	S	<=0.12	S	1	S	<=1	S	>8	R	>64	R	8	R	2	S	16	I	<=8	S
53_49	5	2	2019-05-16	Mh	Mh	2	16	R	<=0.25	S	<=0.12	S	<=0.12	S	1	S	<=1	S	>8	R	>64	R	8	R	2	S	16	I	<=8	S
53_49	5	3	2019-05-16	Mh	Mh	2	16	R	<=0.25	S	<=0.12	S	<=0.12	S	1	S	<=1	S	>8	R	>64	R	8	R	2	S	16	I	<=8	S
53_49	5	4	2019-05-16	Mh	Mh	2	16	R	<=0.25	S	<=0.12	S	<=0.12	S	1	S	<=1	S	>8	R	>64	R	8	R	2	S	16	I	<=8	S
53_49	5	5	2019-05-16	Mh	Mh	2	16	R	<=0.25	S	<=0.12	S	<=0.12	S	1	S	<=1	S	>8	R	>64	R	8	R	2	S	16	I	<=8	S
53_49	5	6	2019-05-16	Mh	Mh	2	16	R	<=0.25	S	<=0.12	S	<=0.12	S	1	S	<=1	S	>8	R	>64	R	8	R	2	S	16	I	<=8	S
53_49	5	7	2019-05-16	Mh	Mh	2	16	R	<=0.25	S	<=0.12	S	<=0.12	S	1	S	<=1	S	>8	R	>64	R	8	R	2	S	16	I	<=8	S
53_49	5	8	2019-05-16	Mh	Mh	2	16	R	<=0.25	S	<=0.12	S	<=0.12	S	1	S	<=1	S	>8	R	>64	R	8	R	2	S	>16	R	<=8	S
53_49	5	9	2019-05-16	Mh	Mh	2	16	R	<=0.25	S	<=0.12	S	<=0.12	S	1	S	<=1	S	>8	R	>64	R	8	R	2	S	16	I	<=8	S
53_49	5	10	2019-05-16	Mh	Mh	2	16	R	<=0.25	S	<=0.12	S	<=0.12	S	1	S	<=1	S	>8	R	>64	R	8	R	2	S	16	I	<=8	S
53_49	5	11	2019-05-16	Mh	Mh	2	16	R	<=0.25	S	<=0.12	S	<=0.12	S	1	S	<=1	S	>8	R	>64	R	8	R	2	S	16	I	<=8	S
53_49	5	12	2019-05-16	Mh	Mh	2	16	R	<=0.25	S	<=0.12	S	<=0.12	S	1	S	<=1	S	>8	R	>64	R	8	R	2	S	16	I	<=8	S
53_49	5	13	2019-05-16	Mh	Mh	2	16	R	<=0.25	S	<=0.12	S	<=0.12	S	1	S	<=1	S	>8	R	>64	R	8	R	2	S	16	I	<=8	S
53_49	5	14	2019-05-16	Mh	Mh	2	16	R	<=0.25	S	<=0.12	S	<=0.12	S	1	S	<=1	S	>8	R	>64	R	8	R	2	S	16	I	<=8	S
53_49	5	15	2019-05-16	Mh	Mh	2	16	R	<=0.25	S	<=0.12	S	<=0.12	S	1	S	<=1	S	>8	R	>64	R	8	R	2	S	>16	R	<=8	S
53_49	5	16	2019-05-16	Mh	Mh	2	16	R	<=0.25	S	<=0.12	S	<=0.12	S	1	S	<=1	S	>8	R	>64	R	8	R	2	S	16	I	<=8	S
53_49	5	17	2019-05-16	Mh	Mh	2	16	R	<=0.25	S	<=0.12	S	<=0.12	S	1	S	<=1	S	>8	R	>64	R	8	R	2	S	16	I	<=8	S
53_49	5	18	2019-05-16	Mh	Mh	2	16	R	<=0.25	S	<=0.12	S	<=0.12	S	1	S	<=1	S	>8	R	>64	R	8	R	2	S	16	I	<=8	S
53_49	5	19	2019-05-16	Mh	Mh	2	16	R	<=0.25	S	<=0.12	S	<=0.12	S	1	S	<=1	S	>8	R	>64	R	8	R	2	S	16	I	<=8	S
53_49	5	20	2019-05-16	Mh	Mh	2	16	R	<=0.25	S	<=0.12	S	<=0.12	S	1	S	<=1	S	>8	R	>64	R	8	R	2	S	16	I	<=8	S
49-16	2	1	2019-05-30	Mh	Mh	2	>16	R	<=0.25	S	>1	R	>2	R	2	S	>8	R	>8	R	>64	R	>8	R	>16	R	>16	R	>64	R
49-16	2	2	2019-05-30	Mh	Mh	2	>16	R	<=0.25	S	>1	R	>2	R	2	S	>8	R	>8	R	>64	R	>8	R	>16	R	>16	R	>64	R
49-16	2	3	2019-05-30	Mh	Mh	2	>16	R	<=0.25	S	>1	R	>2	R	2	S	>8	R	>8	R	>64	R	>8	R	>16	R	>16	R	>64	R
49-16	2	4	2019-05-30	Mh	Mh	2	>16	R	<=0.25	S	>1	R	>2	R	2	S	>8	R	>8	R	>64	R	>8	R	>16	R	>16	R	>64	R
49-16	3	1	2019-05-30	Mh	Mh	2	>16	R	<=0.25	S	>1	R	>2	R	2	S	>8	R	>8	R	>64	R	>8	R	>16	R	>16	R	>64	R
49-16	3	2	2019-05-30	Mh	Mh	2	>16	R	<=0.25	S	>1	R	>2	R	2	S	>8	R	>8	R	>64	R	>8	R	>16	R	>16	R	>64	R
49-16	3	3	2019-05-30	Mh	Mh	2	>16	R	<=0.25	S	>1	R	>2	R	2	S	>8	R	>8	R	>64	R	>8	R	>16	R	>16	R	>64	R
49-16	4	1	2019-05-30	Mh	Mh	2	>16	R	<=0.25	S	>1	R	>2	R	2	S	>8	R	>8	R	>64	R	>8	R	>16	R	>16	R	>64	R
49-16	4	2	2019-05-30	Mh	Mh	2	>16	R	<=0.25	S	>1	R	>2	R	2	S	>8	R	>8	R	>64	R	>8	R	>16	R	>16	R	>64	R
49-16	5	1	2019-05-30	Mh	Mh	2	>16	R	<=0.25	S	>1	R	>2	R	2	S	>8	R	>8	R	>64	R	>8	R	>16	R	>16	R	>64	R
54-8	1	1	2019-05-30	Mh	Mh	2	>16	R	<=0.25	S	>1	R	>2	R	2	S	>8	R	>8	R	>64	R	>8	R	>16	R	>16	R	>64	R
54-8	1	2	2019-05-30	Mh	Mh	2	>16	R	<=0.25	S	>1	R	>2	R	2	S	>8	R	>8	R	>64	R	>8	R	>16	R	>16	R	>64	R
54-8	1	3	2019-05-30	Mh	Mh	2	>16	R	<=0.25	S	>1	R	>2	R	2	S	>8	R	>8	R	>64	R	>8	R	>16	R	>16	R	>64	R
54-8	1	4	2019-05-30	Mh	Mh	2	>16	R	<=0.25	S	>1	R	>2	R	2	S	>8	R	>8	R	>64	R	>8	R	>16	R	>16	R	>64	R
54-8	1	5	2019-05-30	Mh	Mh	2	>16	R	<=0.25	S	>1	R	>2	R	2	S	>8	R	>8	R	>64	R	>8	R	>16	R	>16	R	>64	R
54-8	1	6	2019-05-30	Mh	Mh	2	>16	R	<=0.25	S	>1	R	>2	R	2	S	>8	R	>8	R	>64	R	>8	R	>16	R	>16	R	>64	R
54-8	1	7	2019-05-30	Mh	Mh	2	>16	R	<=0.25	S	>1	R	>2	R	2	S	>8	R	>8	R	>64	R	>8	R	>16	R	>16	R	>64	R
54-8	1	8	2019-05-30	Mh	Mh	2	>16	R	<=0.25	S	>1	R	>2	R	2	S	>8	R	>8	R	>64	R	>8	R	>16	R	>16	R	>64	R
54-8	1	9	2019-05-30	Mh	Mh	2	>16	R	<=0.25	S	>1	R	>2	R	2	S	>8	R	>8	R	>64	R	>8	R	>16	R	>16	R	>64	R
54-8	1	10	2019-05-30	Mh	Mh	2	>16	R	<=0.25	S	>1	R	>2	R	2	S	>8	R	>8	R	>64	R	>8	R	>16	R	>16	R	>64	R
54-8	2	1	2019-05-30	Mh	Mh	2	>16	R	<=0.25	S	>1	R	>2	R	2	S	>8	R	>8	R	>64	R	>8	R	>16	R	>16	R	>64	R
54-8	2	2	2019-05-30	Mh	Mh	2	>16	R	<=0.25	S	>1	R	>2	R	2	S	>8	R	>8	R	>64	R	>8	R	>16	R	>16	R	>64	R
54-8	2	3	2019-05-30	Mh	Mh	2	>16	R	<=0.25	S	>1	R	>2	R	2	S	>8	R	>8	R	>64	R	>8	R	>16	R	>16	R	>64	R
54-8	2	4	2019-05-30	Mh	Mh	2	>16	R	<=0.25	S	>1	R	>2	R	2	S	>8	R	>8	R	>64	R	>8	R	>16	R	>16	R	>64	R
54-8	2	5	2019-05-30	Mh	Mh	2	>16	R	<=0.25	S	>1	R	>2	R	2	S	>8	R	>8	R	>64	R	>8	R	>16	R	>16	R	>64	R
54-8	2	6	2019-05-30	Mh	Mh	2	>16	R	<=0.25	S	>1	R	>2	R	2	S	>8	R	>8	R	>64	R	>8	R	>16	R	>16	R	>64	R
54-8	2	7	2019-05-30	Mh	Mh	2	>16	R	<=0.25	S	>1	R	>2	R	2	S	>8	R	>8	R	>64	R	>8	R	>16	R	>16	R	>64	R
54-8	2	8	2019-05-30	Mh	Mh	2	>16	R	<=0.25	S	>1	R	>2	R	2	S	>8	R	>8	R	>64	R	>8	R	>16	R	>16	R	>64	R
54-8	2	9	2019-05-30	Mh	Mh	2	>16	R	<=0.25	S	>1	R	>2	R	2	S	>8	R	>8	R	>64	R	>8	R	>16	R	>16	R	>64	R
54-8	2	10	2019-05-30	Mh	Mh	2	>16	R	<=0.25	S	>1	R	>2	R	2	S	>8	R	>8	R	>64	R	>8	R	>16	R	>16	R	>64	R
54-8	2	11	2019-05-30	Mh	Mh	2	>16	R	<=0.25	S	>1	R	>2	R	2	S	>8	R	>8	R	>64	R	>8	R	>16	R	>16	R	>64	R
54-8	3	1	2019-05-30	Mh	Mh	2	>16	R	<=0.25	S	>1	R	>2	R	2	S	>8	R	>8	R	>64	R	>8	R	>16	R	>16	R	>64	R
54-8	3	2	2019-05-30	Mh	Mh	2	>16	R	<=0.25	S	>1	R	>2	R	2	S	>8	R	>8	R	>64	R	>8	R	>16	R	>16	R	>64	R
54-8	3	3	2019-05-30	Mh	Mh	2	>16	R	<=0.25	S	>1	R	>2	R	2	S	>8	R	>8	R	>64	R	>8	R	>16	R	>16	R	>64	R
54-8	3	4	2019-05-30	Mh	Mh	2	>16	R	<=0.25	S	>1	R	>2	R	2	S	>8	R	>8	R	>64	R	>8	R	>16	R	>16	R	>64	R
54-8	3	5	2019-05-30	Mh	Mh	2	>16	R	<=0.25	S	>1	R	>2	R	2	S	>8	R	>8	R	>64	R	>8	R	>16	R	>16	R	>64	R
54-8	3	6	2019-05-30	Mh	Mh	2	>16	R	<=0.25	S	>1	R	>2	R	2	S	>8	R	>8	R	>64	R	>8	R	>16	R	>16	R	>64	R
54-8	3	7	2019-05-30	Mh	Mh	2	>16	R	<=0.25	S	>1	R	>2	R	2	S	>8	R	>8	R	>64	R	>8	R	>16	R	>16	R	>64	R
54-8	3	8	2019-05-30	Mh	Mh	2	>16	R	<=0.25	S	>1	R	>2	R	2	S	>8	R	>8	R	>64	R	>8	R	>16	R	>16	R	>64	R
54-8	3	1	2019-05-30	Mh	Mh	2	>16	R	<=0.25	S	>1	R	>2	R	2	S	>8	R	>8	R	>64	R	>8	R	>16	R	>16	R	>64	R
54-8	3	2	2019-05-30	Mh	Mh	2	>16	R	<=0.25	S	>1	R	>2	R	2	S	>8	R	>8	R	>64	R	>8	R	>16	R	>16	R	>64	R
54-8	3	1	2019-05-30	Mh	Mh	2	>16	R	<=0.25	S	>1	R	>2	R	2	S	>8	R	>8	R	>64	R	>8	R	>16	R	>16	R	>64	R
54-8	3	2	2019-05-30	Mh	Mh	2	>16	R	<=0.25	S	>1	R	>2	R	2	S	>8	R	>8	R	>64	R	>8	R	>16	R	>16	R	>64	R
54-8	3	3	2019-05-30	Mh	Mh	2	>16	R	<=0.25	S	>1	R	>2	R	2	S	>8	R	>8	R	>64	R	>8	R	>16	R	>16	R	>64	R
54-8	3	4	2019-05-30	Mh	Mh	2	>16	R	<=0.25	S	>1	R	>2	R	2	S	>8	R	>8	R	>64	R	>8	R	>16	R	>16	R	>64	R
54-8	3	5	2019-05-30	Mh	Mh	2	>16	R	<=0.25	S	>1	R	>2	R	2	S	>8	R	>8	R	>64	R	>8	R	>16	R	>16	R	>64	R
54-211	1	1	2019-05-30	Mh	Mh	2	>16	R	<=0.25	S	>1	R	>2	R	2	S	>8	R	>8	R	>64	R	>8	R	>16	R	>16	R	>64	R
54-211	1	2	2019-05-30	Mh	Mh	2	>16	R	<=0.25	S	>1	R	>2	R	2	S	>8	R	>8	R	>64	R	>8	R	>16	R	>16	R	>64	R
54-211	1	3	2019-05-30	Mh	Mh	2	>16	R	<=0.25	S	>1	R	>2	R	2	S	>8	R	>8	R	>64	R	>8	R	>16	R	>16	R	>64	R
54-211	1	4	2019-05-30	Mh	Mh	2	>16	R	<=0.25	S	>1	R	>2	R	2	S	>8	R	>8	R	>64	R	>8	R	>16	R	>16	R	>64	R
54-211	1	5	2019-05-30	Mh	Mh	2	>16	R	<=0.25	S	>1	R	>2	R	2	S	>8	R	>8	R	>64	R	>8	R	>16	R	>16	R	>64	R
54-211	1	6	2019-05-30	Mh	Mh	2	>16	R	<=0.25	S	>1	R	>2	R	2	S	>8	R	>8	R	>64	R	>8	R	>16	R	>16	R	>64	R
54-211	1	7	2019-05-30	Mh	Mh	2	>16	R	<=0.25	S	>1	R	>2	R	2	S	>8	R	>8	R	>64	R	>8	R	>16	R	>16	R	>64	R
54-211	1	8	2019-05-30	Mh	Mh	2	>16	R	<=0.25	S	>1	R	>2	R	2	S	>8	R	>8	R	>64	R	>8	R	>16	R	>16	R	>64	R
54-211	1	9	2019-05-30	Mh	Mh	2	>16	R	<=0.25	S	>1	R	>2	R	2	S	>8	R	>8	R	>64	R	>8	R	>16	R	>16	R	>64	R
54-211	2	1	2019-05-30	Mh	Mh	2	>16	R	<=0.25	S	>1	R	>2	R	2	S	>8	R	>8	R	>64	R	>8	R	>16	R	>16	R	>64	R
54-211	2	2	2019-05-30	Mh	Mh	2	>16	R	<=0.25	S	>1	R	>2	R	2	S	>8	R	>8	R	>64	R	>8	R	>16	R	>16	R	>64	R
54-211	2	3	2019-05-30	Mh	Mh	2	>16	R	<=0.25	S	>1	R	>2	R	2	S	>8	R	>8	R	>64	R	>8	R	>16	R	>16	R	>64	R
54-211	2	4	2019-05-30	Mh	Mh	2	>16	R	<=0.25	S	>1	R	>2	R	2	S	>8	R	>8	R	>64	R	>8	R	>16	R	>16	R	>64	R
54-211	2	5	2019-05-30	Mh	Mh	2	>16	R	<=0.25	S	>1	R	>2	R	2	S	>8	R	>8	R	>64	R	>8	R	>16	R	>16	R	>64	R
54-211	2	6	2019-05-30	Mh	Mh	2	>16	R	<=0.25	S	>1	R	>2	R	2	S	>8	R	>8	R	>64	R	>8	R	>16	R	>16	R	>64	R
54-211	2	7	2019-05-30	Mh	Mh	2	>16	R	<=0.25	S	>1	R	>2	R	2	S	>8	R	>8	R	>64	R	>8	R	>16	R	>16	R	>64	R
54-211	2	8	2019-05-30	Mh	Mh	2	>16	R	<=0.25	S	>1	R	>2	R	2	S	>8	R	>8	R	>64	R	>8	R	>16	R	>16	R	>64	R
54-211	2	9	2019-05-30	Mh	Mh	2	>16	R	<=0.25	S	>1	R	>2	R	2	S	>8	R	>8	R	>64	R	>8	R	>16	R	>16	R	>64	R
54-211	2	10	2019-05-30	Mh	Mh	2	>16	R	<=0.25	S	>1	R	>2	R	2	S	>8	R	>8	R	>64	R	>8	R	>16	R	>16	R	>64	R
54-211	2	11	2019-05-30	Mh	Mh	2	>16	R	<=0.25	S	>1	R	>2	R	2	S	>8	R	>8	R	>64	R	>8	R	>16	R	>16	R	>64	R
54-211	2	12	2019-05-30	Mh	Mh	2	>16	R	<=0.25	S	>1	R	>2	R	2	S	>8	R	>8	R	>64	R	>8	R	>16	R	>16	R	>64	R
54-211	2	13	2019-05-30	Mh	Mh	2	>16	R	<=0.25	S	>1	R	>2	R	2	S	>8	R	>8	R	>64	R	>8	R	>16	R	>16	R	>64	R
54-211	3	1	2019-05-30	Mh	Mh	2	>16	R	<=0.25	S	>1	R	>2	R	2	S	>8	R	>8	R	>64	R	>8	R	>16	R	>16	R	>64	R
54-211	3	2	2019-05-30	Mh	Mh	2	>16	R	<=0.25	S	>1	R	>2	R	2	S	>8	R	>8	R	>64	R	>8	R	>16	R	>16	R	>64	R
54-211	3	3	2019-05-30	Mh	Mh	2	>16	R	<=0.25	S	>1	R	>2	R	2	S	>8	R	>8	R	>64	R	>8	R	>16	R	>16	R	>64	R
54-211	3	4	2019-05-30	Mh	Mh	2	>16	R	<=0.25	S	>1	R	>2	R	2	S	>8	R	>8	R	>64	R	>8	R	>16	R	>16	R	>64	R
54-211	3	5	2019-05-30	Mh	Mh	2	>16	R	<=0.25	S	>1	R	>2	R	2	S	>8	R	>8	R	>64	R	>8	R	>16	R	>16	R	>64	R
54-211	3	6	2019-05-30	Mh	Mh	2	>16	R	<=0.25	S	>1	R	>2	R	2	S	>8	R	>8	R	>64	R	>8	R	>16	R	>16	R	>64	R
54-211	3	7	2019-05-30	Mh	Mh	2	>16	R	<=0.25	S	>1	R	>2	R	2	S	>8	R	>8	R	>64	R	>8	R	>16	R	>16	R	>64	R
54-211	3	8	2019-05-30	Mh	Mh	2	>16	R	<=0.25	S	>1	R	>2	R	2	S	>8	R	>8	R	>64	R	>8	R	>16	R	>16	R	>64	R
54-211	3	9	2019-05-30	Mh	Mh	2	>16	R	<=0.25	S	>1	R	>2	R	2	S	>8	R	>8	R	>64	R	>8	R	>16	R	>16	R	>64	R
54-211	3	10	2019-05-30	Mh	Mh	2	>16	R	<=0.25	S	>1	R	>2	R	2	S	>8	R	>8	R	>64	R	>8	R	>16	R	>16	R	>64	R
54-211	3	11	2019-05-30	Mh	Mh	2	>16	R	<=0.25	S	>1	R	>2	R	2	S	>8	R	>8	R	>64	R	>8	R	>16	R	>16	R	>64	R
54-211	3	12	2019-05-30	Mh	Mh	2	>16	R	<=0.25	S	>1	R	>2	R	2	S	>8	R	>8	R	>64	R	>8	R	>16	R	>16	R	>64	R
54-211	4	1	2019-05-30	Mh	Mh	2	>16	R	<=0.25	S	>1	R	>2	R	2	S	>8	R	>8	R	>64	R	>8	R	>16	R	>16	R	>64	R
54-211	4	2	2019-05-30	Mh	Mh	2	>16	R	<=0.25	S	>1	R	>2	R	2	S	>8	R	>8	R	>64	R	>8	R	>16	R	>16	R	>64	R
54-211	4	3	2019-05-30	Mh	Mh	2	>16	R	<=0.25	S	>1	R	>2	R	2	S	>8	R	>8	R	>64	R	>8	R	>16	R	>16	R	>64	R
54-211	4	4	2019-05-30	Mh	Mh	2	>16	R	<=0.25	S	>1	R	>2	R	2	S	>8	R	>8	R	>64	R	>8	R	>16	R	>16	R	>64	R
54-211	4	5	2019-05-30	Mh	Mh	2	>16	R	<=0.25	S	>1	R	>2	R	2	S	>8	R	>8	R	>64	R	>8	R	>16	R	>16	R	>64	R
54-211	4	6	2019-05-30	Mh	Mh	2	>16	R	<=0.25	S	>1	R	>2	R	2	S	>8	R	>8	R	>64	R	>8	R	>16	R	>16	R	>64	R
54-211	4	7	2019-05-30	Mh	Mh	2	>16	R	<=0.25	S	>1	R	>2	R	2	S	>8	R	>8	R	>64	R	>8	R	>16	R	>16	R	>64	R
54-211	4	8	2019-05-30	Mh	Mh	2	>16	R	<=0.25	S	>1	R	>2	R	2	S	>8	R	>8	R	>64	R	>8	R	>16	R	>16	R	>64	R
54-211	4	9	2019-05-30	Mh	Mh	2	>16	R	<=0.25	S	>1	R	>2	R	2	S	>8	R	>8	R	>64	R	>8	R	>16	R	>16	R	>64	R
54-211	4	10	2019-05-30	Mh	Mh	2	>16	R	<=0.25	S	>1	R	>2	R	2	S	>8	R	>8	R	>64	R	>8	R	>16	R	>16	R	>64	R
54-211	4	11	2019-05-30	Mh	Mh	2	>16	R	<=0.25	S	>1	R	>2	R	2	S	>8	R	>8	R	>64	R	>8	R	>16	R	>16	R	>64	R
54-211	4	12	2019-05-30	Mh	Mh	2	>16	R	<=0.25	S	>1	R	>2	R	2	S	>8	R	>8	R	>64	R	>8	R	>16	R	>16	R	>64	R
54-211	4	13	2019-05-30	Mh	Mh	2	>16	R	<=0.25	S	>1	R	>2	R	2	S	>8	R	>8	R	>64	R	>8	R	>16	R	>16	R	>64	R
54-211	5	1	2019-05-30	Mh	Mh	2	>16	R	<=0.25	S	>1	R	>2	R	2	S	>8	R	>8	R	>64	R	>8	R	>16	R	>16	R	>64	R
54-211	5	2	2019-05-30	Mh	Mh	2	>16	R	<=0.25	S	>1	R	>2	R	2	S	>8	R	>8	R	>64	R	>8	R	>16	R	>16	R	>64	R
54-211	5	3	2019-05-30	Mh	Mh	2	>16	R	<=0.25	S	>1	R	>2	R	2	S	>8	R	>8	R	>64	R	>8	R	>16	R	>16	R	>64	R
54-211	5	4	2019-05-30	Mh	Mh	2	>16	R	<=0.25	S	>1	R	>2	R	2	S	>8	R	>8	R	>64	R	>8	R	>16	R	>16	R	>64	R
54-211	5	5	2019-05-30	Mh	Mh	2	>16	R	<=0.25	S	>1	R	>2	R	2	S	>8	R	>8	R	>64	R	>8	R	>16	R	>16	R	>64	R
54-211	5	6	2019-05-30	Mh	Mh	2	>16	R	<=0.25	S	>1	R	>2	R	2	S	>8	R	>8	R	>64	R	>8	R	>16	R	>16	R	>64	R
54-211	5	7	2019-05-30	Mh	Mh	2	>16	R	<=0.25	S	>1	R	>2	R	2	S	>8	R	>8	R	>64	R	>8	R	>16	R	>16	R	>64	R
54-211	5	8	2019-05-30	Mh	Mh	2	>16	R	<=0.25	S	>1	R	>2	R	2	S	>8	R	>8	R	>64	R	>8	R	>16	R	>16	R	>64	R
54-211	5	9	2019-05-30	Mh	Mh	2	>16	R	<=0.25	S	>1	R	>2	R	2	S	>8	R	>8	R	>64	R	>8	R	>16	R	>16	R	>64	R
54-211	5	10	2019-05-30	Mh	Mh	2	>16	R	<=0.25	S	>1	R	>2	R	2	S	>8	R	>8	R	>64	R	>8	R	>16	R	>16	R	>64	R
54-211	5	11	2019-05-30	Mh	Mh	2	>16	R	<=0.25	S	>1	R	>2	R	2	S	>8	R	>8	R	>64	R	>8	R	>16	R	>16	R	>64	R
54-211	5	12	2019-05-30	Mh	Mh	2	>16	R	<=0.25	S	>1	R	>2	R	2	S	>8	R	>8	R	>64	R	>8	R	>16	R	>16	R	>64	R
54-211	5	13	2019-05-30	Mh	Mh	2	>16	R	<=0.25	S	>1	R	>2	R	2	S	>8	R	>8	R	>64	R	>8	R	>16	R	>16	R	>64	R
